# Supplementary material for: Perceived cervical cancer risk among women treated for high-grade cervical intraepithelial neoplasia: The importance of specific knowledge
Source: PLoS One. 2017 Dec 22;12(12):e0190156. doi: 10.1371/journal.pone.0190156 (PMC5741232; doi:10.1371/journal.pone.0190156)
Supplement: S1 Appendix — (XLSX) [file pone.0190156.s001.xlsx]

## Sheet: Data
ID	Q1	Q2	Q3	Q4	Q5	Q6	Q7	Q8	Q9	Q10	Q11	Q12	Q13	Q14	Q15	Q16	Q17	Q18	Q19	Q20	Q21	Q22	Q23	Q24	Q25	Q26	Q27	Q28	Q29	Q30	Q31	Q32	Q33	Q34	Q34	Q36	Q37	Q38	Q39
1	1	0	1	0	0	0	1	0	0	0	0	0	9	12	2	1	3	1	3	1	1	3	1	1	3	3	1	3	1	2	1	0	1	0	0	0	#NULL!	#NULL!	7
2	1	0	1	0	0	0	1	0	0	0	0	0	9	16	3	1	2	2	2	2	2	2	1	1	2	2	1	1	2	1	0	0	0	1	0	0	1	16	7
3	1	0	0	1	0	0	0	0	1	0	0	0	7	6	2	1	1	1	1	1	1	1	1	1	1	1	1	3	1	1	1	0	1	0	1	0	#NULL!	#NULL!	8
4	1	0	0	0	1	0	0	0	1	0	0	0	6	10	2	1	3	1	3	3	1	1	1	1	3	1	1	1	1	3	1	0	0	0	0	0	#NULL!	#NULL!	6
5	1	0	0	0	1	0	0	0	0	0	1	0	0	5	1	1	1	1	1	1	1	1	1	1	3	1	1	1	1	1	1	0	1	0	1	0	3	21	9
6	1	0	0	0	1	0	0	0	1	0	0	0	3	5	2	1	3	1	3	1	3	3	1	3	3	1	1	1	3	3	1	1	0	0	1	0	1	16	10
7	1	1	0	0	0	0	1	0	0	0	0	0	6	0	2	1	1	1	2	1	1	2	1	1	2	1	1	1	1	1	0	0	0	0	0	0	#NULL!	#NULL!	10
8	1	0	0	0	1	0	1	0	0	0	0	0	9	0	3	1	1	1	1	3	1	1	1	1	1	1	3	1	1	1	1	0	1	1	0	0	#NULL!	#NULL!	5
9	1	0	0	0	1	0	1	0	0	0	0	0	9	13	2	1	1	1	1	1	1	1	1	1	1	1	1	1	1	1	0	0	0	1	0	0	#NULL!	#NULL!	7
10	1	0	1	0	0	0	1	0	0	0	0	0	9	13	2	2	2	1	2	2	1	2	2	1	1	2	1	1	1	2	1	0	1	0	1	0	1	17	10
11	1	0	0	0	0	0	0	0	1	0	0	0	10	11	2	1	2	1	2	1	1	1	1	1	2	2	1	1	3	2	0	0	0	1	1	0	#NULL!	#NULL!	5
12	2	0	0	0	1	0	0	0	1	0	0	0	9	6	2	1	1	1	1	1	1	1	1	1	3	3	1	1	1	1	0	0	0	0	0	0	1	0	7
13	2	0	1	0	0	0	1	0	0	0	0	0	9	18	3	1	1	1	1	3	1	1	1	1	3	3	1	1	3	3	1	0	0	0	0	0	#NULL!	#NULL!	8
14	2	0	1	0	0	0	1	0	1	0	0	0	9	11	1	3	3	3	3	3	3	1	1	1	3	3	1	3	1	2	0	0	0	1	1	0	#NULL!	#NULL!	6
15	2	0	0	0	1	0	1	0	0	1	0	0	3	4	2	1	2	1	1	3	3	1	1	1	2	1	1	1	1	2	1	1	1	1	1	0	#NULL!	#NULL!	9
16	2	0	0	0	1	0	1	0	0	0	0	0	9	13	2	1	2	1	1	1	3	3	2	1	3	1	1	1	1	3	1	1	1	1	1	0	#NULL!	#NULL!	8
17	2	0	1	0	0	0	1	0	0	0	0	0	9	20	3	0	0	0	0	0	0	0	0	0	0	0	0	0	0	0	0	0	0	0	0	0	3	0	6
18	2	0	1	0	0	0	1	0	0	0	0	0	9	13	2	1	3	2	3	1	1	3	1	1	3	3	1	2	1	3	1	0	0	0	0	0	#NULL!	#NULL!	8
19	2	0	0	0	1	0	1	0	0	0	0	0	9	15	2	1	1	1	3	1	1	1	1	1	3	3	1	1	1	2	1	0	0	1	1	0	#NULL!	#NULL!	7
20	2	0	1	0	0	0	1	0	0	0	0	0	9	14	2	1	3	1	2	3	1	1	1	1	3	3	1	1	1	2	1	0	0	1	1	0	#NULL!	#NULL!	3
21	2	1	0	0	0	0	0	0	0	1	0	0	0	1	2	1	1	1	1	1	1	1	1	1	1	1	1	1	1	1	0	0	0	0	1	0	#NULL!	#NULL!	6
22	2	0	0	0	1	0	1	0	1	0	0	0	10	14	2	1	1	1	2	1	1	1	1	1	1	1	1	1	1	1	1	1	0	1	0	0	1	23	9
23	2	0	1	0	0	0	1	0	0	0	0	0	9	0	2	3	1	1	3	2	1	3	3	1	3	3	1	1	1	2	1	1	0	0	0	0	0	100	0
24	2	0	1	0	0	0	1	0	0	0	0	0	8	17	3	1	3	1	1	1	1	1	1	1	1	1	1	1	1	1	1	0	1	1	1	0	#NULL!	#NULL!	10
25	2	1	0	0	0	0	1	0	0	0	0	0	9	20	3	1	1	1	1	3	1	1	1	1	1	3	1	3	3	3	1	0	0	1	0	0	#NULL!	#NULL!	8
26	2	0	0	1	0	0	0	0	1	0	0	0	9	7	2	1	2	1	1	3	1	1	1	1	3	2	1	1	1	1	1	0	0	0	0	0	#NULL!	#NULL!	8
27	2	0	1	0	0	0	0	0	1	1	0	0	7	1	2	1	3	1	3	3	1	1	1	1	3	2	1	1	1	2	1	0	0	0	1	1	3	23	6
28	2	0	0	1	0	0	1	0	0	0	0	0	9	20	3	1	1	1	1	1	1	1	1	1	2	1	1	1	1	1	1	0	0	1	0	0	#NULL!	#NULL!	9
29	2	0	1	0	0	0	0	1	0	0	0	0	10	10	2	1	3	1	1	3	1	1	1	1	3	3	1	1	1	3	1	0	0	0	0	0	3	0	6
30	2	0	1	0	0	0	1	0	0	0	0	0	9	19	3	1	2	1	1	1	1	3	1	1	2	2	1	1	1	3	1	0	1	0	1	0	#NULL!	#NULL!	6
31	2	1	0	0	0	0	1	0	0	0	0	0	10	18	3	1	1	1	1	1	1	1	1	1	1	1	1	1	1	1	1	0	0	0	0	0	1	25	8
32	2	0	0	0	1	0	1	0	0	0	0	0	9	14	2	1	1	1	3	1	1	1	1	1	3	1	1	1	1	3	0	0	0	1	0	0	#NULL!	#NULL!	10
33	2	0	1	0	0	0	0	0	1	0	0	0	2	12	3	1	0	1	3	1	1	2	1	1	2	1	1	1	1	1	1	0	0	0	0	0	1	25	6
34	2	0	0	0	1	0	1	0	0	0	0	0	10	11	3	1	3	1	3	3	1	3	1	1	3	3	3	2	1	2	1	0	0	0	1	0	#NULL!	#NULL!	6
35	2	0	1	0	0	0	1	0	0	0	0	0	9	21	2	1	3	1	2	2	1	1	1	1	1	1	1	3	2	1	1	0	0	0	1	0	#NULL!	#NULL!	9
36	2	0	0	1	0	0	0	1	0	0	0	0	10	22	2	3	3	1	1	1	1	1	1	1	3	1	1	1	1	1	1	0	0	0	0	0	#NULL!	#NULL!	7
37	2	0	0	0	1	0	1	0	0	0	0	0	9	16	2	3	3	3	3	3	3	3	3	1	3	3	3	3	3	2	0	0	1	0	0	0	#NULL!	#NULL!	8
38	2	0	1	0	0	0	1	0	0	0	0	0	9	14	2	1	3	2	2	3	1	2	1	1	3	3	1	1	1	2	1	0	1	0	0	0	#NULL!	#NULL!	7
39	2	0	1	0	0	0	0	0	0	0	0	0	9	15	2	1	2	1	2	2	1	3	3	1	3	3	1	1	3	2	1	0	0	0	1	0	#NULL!	#NULL!	7
40	2	0	1	0	0	0	1	0	0	0	0	0	10	18	3	1	3	1	1	3	1	3	1	1	3	1	1	1	1	3	1	0	0	0	0	0	1	26	8
41	2	0	1	0	0	0	1	0	0	0	0	0	9	16	3	1	1	1	1	1	1	3	1	1	2	1	1	1	1	1	1	0	0	1	0	0	#NULL!	#NULL!	9
42	2	0	1	0	0	0	1	0	0	0	0	0	9	2	3	1	1	1	1	1	1	1	1	1	3	3	1	1	1	1	1	1	1	0	0	0	1	19	10
43	2	0	1	0	0	0	1	0	0	0	0	0	10	12	3	1	3	1	1	3	1	2	1	1	3	3	1	1	1	2	1	0	0	0	0	0	#NULL!	#NULL!	8
44	2	0	0	0	1	0	1	0	0	0	0	0	10	20	3	1	1	1	1	1	1	1	1	3	1	1	1	1	1	3	1	0	0	0	1	0	#NULL!	#NULL!	7
45	2	0	0	1	0	0	0	0	1	0	1	0	9	5	2	1	1	1	1	3	1	3	1	1	2	1	1	1	3	3	0	1	0	1	1	0	#NULL!	#NULL!	8
46	2	1	0	0	0	0	1	0	0	0	0	0	10	23	3	1	1	1	1	2	1	1	1	1	2	1	1	1	1	1	1	1	1	0	0	0	#NULL!	#NULL!	6
47	2	0	0	0	1	0	0	0	1	0	0	0	3	8	3	1	1	1	1	1	1	1	1	1	2	1	1	1	3	1	1	1	0	0	1	0	#NULL!	#NULL!	8
48	2	0	1	0	0	0	1	0	0	0	0	0	10	21	3	1	2	1	1	1	1	1	1	1	1	2	1	1	1	1	1	0	1	0	0	0	1	26	10
49	2	0	1	0	0	0	0	1	0	0	0	0	2	8	2	1	3	1	1	1	1	1	1	1	2	2	1	3	1	1	0	0	0	1	0	0	#NULL!	#NULL!	5
50	2	0	1	0	0	0	1	0	0	0	0	0	9	19	3	1	3	1	3	1	1	1	1	1	3	3	1	1	3	1	1	0	0	1	0	0	#NULL!	#NULL!	4
51	2	0	1	0	0	0	1	0	0	0	0	0	9	10	3	3	1	2	2	1	1	1	1	1	3	3	1	1	3	1	0	0	0	1	0	0	#NULL!	#NULL!	6
52	2	0	1	0	0	0	0	0	0	0	0	1	4	8	3	1	3	1	3	1	1	2	3	1	3	3	1	3	3	2	0	0	0	0	1	0	#NULL!	#NULL!	10
53	2	1	0	0	0	0	1	0	0	0	0	0	10	17	3	1	3	1	1	1	1	3	1	1	3	3	1	1	1	1	1	0	1	0	0	0	#NULL!	#NULL!	7
54	2	0	1	0	0	0	1	0	0	0	0	0	9	14	1	1	1	1	3	3	3	3	1	1	3	1	3	3	1	3	1	0	0	0	1	0	#NULL!	#NULL!	10
55	2	0	1	0	0	0	0	0	1	0	0	0	9	17	3	1	1	1	1	1	1	1	1	1	1	1	1	1	1	1	1	0	1	1	0	0	1	25	10
56	2	0	0	1	0	0	1	0	0	0	0	0	9	19	3	1	1	1	1	1	1	1	1	1	3	1	1	1	1	3	1	0	1	0	0	0	#NULL!	#NULL!	6
57	2	0	1	0	0	0	1	0	0	0	0	0	9	21	3	1	1	1	1	1	1	1	1	1	3	1	3	1	1	1	0	0	0	0	1	0	#NULL!	#NULL!	8
58	2	1	0	0	0	0	1	0	0	0	0	0	0	24	3	1	3	1	1	1	1	1	1	1	3	3	1	1	3	2	0	0	1	1	1	0	#NULL!	#NULL!	8
59	2	0	1	0	0	0	1	0	0	0	0	0	9	15	3	1	1	1	1	1	1	3	1	1	3	1	1	3	1	2	1	0	0	1	1	0	#NULL!	#NULL!	8
60	2	0	0	1	0	0	0	0	1	0	0	0	9	4	3	1	3	1	1	1	1	2	1	1	3	1	1	1	1	1	1	0	0	0	0	0	#NULL!	#NULL!	8
61	2	0	1	0	0	0	1	0	0	0	0	0	8	19	3	1	3	1	3	3	1	3	1	1	3	1	1	1	1	2	1	0	0	0	0	0	#NULL!	#NULL!	7
62	2	0	1	0	0	0	1	0	0	0	0	0	10	19	3	3	3	3	3	3	3	3	3	1	3	3	1	3	3	2	1	0	0	0	1	0	#NULL!	#NULL!	5
63	2	0	1	0	0	0	1	0	0	0	0	0	10	16	3	1	1	2	2	1	3	1	1	1	2	3	1	3	1	2	1	1	0	0	0	0	#NULL!	#NULL!	7
64	3	0	1	0	0	0	1	0	0	0	0	0	9	18	3	1	3	1	1	3	1	3	1	1	3	3	1	1	1	2	1	0	0	0	1	0	#NULL!	#NULL!	3
65	3	0	1	0	0	0	1	0	0	0	0	0	7	11	2	2	1	1	1	1	1	1	1	1	1	1	1	1	1	1	1	0	0	0	0	0	#NULL!	#NULL!	7
66	3	1	0	0	0	0	1	0	0	0	0	0	8	17	3	1	1	1	1	3	2	1	1	1	3	1	1	1	3	1	1	0	0	1	0	0	#NULL!	#NULL!	8
67	3	0	1	0	0	0	1	0	0	0	0	0	10	21	3	1	3	1	1	3	1	1	1	1	3	3	1	1	3	2	1	1	0	0	1	0	#NULL!	#NULL!	10
68	3	0	0	0	1	0	1	0	0	0	0	0	10	22	3	1	1	1	1	1	1	1	1	1	3	3	1	1	1	3	1	0	0	0	0	0	#NULL!	#NULL!	9
69	3	0	0	0	1	0	1	0	0	0	0	0	9	12	3	1	3	1	2	2	1	2	1	1	2	1	1	3	2	3	0	0	0	1	0	0	#NULL!	#NULL!	6
70	3	0	0	1	0	0	0	0	0	0	0	0	10	0	2	1	3	1	2	1	1	1	1	1	3	3	1	1	1	2	0	0	0	1	0	0	#NULL!	#NULL!	0
71	3	0	1	0	0	0	0	0	1	0	0	0	10	6	2	1	1	1	1	1	1	1	1	1	3	1	1	1	1	1	1	1	0	1	0	0	#NULL!	#NULL!	6
72	3	0	1	0	0	0	1	0	0	0	0	0	10	19	3	1	3	1	1	3	1	1	1	1	3	1	1	1	1	2	1	0	1	0	0	0	#NULL!	#NULL!	8
73	3	0	1	0	0	0	1	0	0	0	0	0	9	18	3	1	1	1	2	2	3	2	1	1	2	2	1	1	1	3	0	0	1	0	0	0	#NULL!	#NULL!	3
74	3	1	0	0	0	0	1	0	0	0	0	0	9	19	3	1	1	3	3	1	1	1	1	1	3	3	1	1	1	2	1	0	0	0	0	0	#NULL!	#NULL!	9
75	3	0	1	0	0	0	1	0	0	0	0	0	9	17	3	1	3	1	1	3	1	1	1	1	3	1	1	3	3	2	1	0	0	0	1	0	#NULL!	#NULL!	8
76	3	1	0	0	0	0	1	0	0	0	0	0	10	17	3	1	1	1	1	2	1	1	1	1	2	2	1	1	1	1	1	0	0	0	1	0	#NULL!	#NULL!	7
77	3	0	1	0	0	0	1	0	0	0	0	0	9	18	3	1	1	1	1	3	1	1	1	1	2	3	1	1	1	1	0	0	0	0	1	0	#NULL!	#NULL!	8
78	3	1	0	0	0	0	1	0	0	0	0	0	9	16	2	1	1	1	1	2	1	1	1	1	1	1	1	1	1	1	0	0	1	0	0	0	#NULL!	#NULL!	8
79	3	0	1	0	0	0	1	0	0	0	1	0	0	1	1	1	3	2	2	3	1	3	1	1	3	2	1	2	1	3	1	1	0	0	0	0	#NULL!	#NULL!	8
80	3	0	0	0	1	0	1	0	0	0	0	0	9	16	3	1	1	1	2	2	1	1	1	1	2	1	1	1	1	3	1	0	0	0	0	0	#NULL!	#NULL!	9
81	3	0	1	0	0	0	1	0	0	0	0	0	10	16	3	1	1	1	3	3	1	3	1	1	3	1	1	1	1	2	1	0	1	1	1	0	#NULL!	#NULL!	6
82	3	0	1	0	0	0	1	0	0	0	0	0	9	10	2	1	1	1	3	3	1	1	1	1	1	3	1	3	1	3	1	0	0	0	1	0	#NULL!	#NULL!	6
83	3	0	1	0	0	0	1	0	0	0	0	0	10	21	3	1	1	1	1	1	1	1	1	1	3	1	1	1	1	1	1	0	0	0	0	0	#NULL!	#NULL!	9
84	3	0	1	0	0	0	1	0	0	0	0	0	7	11	3	1	1	1	1	2	1	2	1	1	3	1	1	1	1	1	1	0	1	0	1	0	#NULL!	#NULL!	8
85	3	0	0	0	1	0	1	0	0	0	0	0	10	20	3	1	1	1	2	2	2	1	1	1	2	2	1	1	1	2	1	0	0	1	0	1	#NULL!	#NULL!	8
86	3	1	0	0	0	0	1	0	0	0	0	0	9	18	3	1	1	1	2	1	1	1	1	1	3	1	1	1	1	1	1	1	0	1	1	0	#NULL!	#NULL!	8
87	3	0	0	0	1	0	1	0	0	0	0	0	10	6	3	1	1	1	1	1	1	1	1	1	1	1	1	3	1	1	1	0	0	0	0	0	#NULL!	#NULL!	8
88	3	0	0	0	1	0	0	1	0	0	0	0	9	9	3	1	1	1	3	1	1	1	1	1	3	1	1	1	1	3	0	0	1	1	0	0	1	30	8
89	3	0	1	0	0	0	1	0	0	0	0	0	9	0	3	1	1	3	1	2	1	1	1	1	2	2	1	1	3	1	0	0	0	0	0	0	#NULL!	#NULL!	8
90	3	0	0	0	1	0	1	0	0	0	0	0	9	13	2	2	2	2	2	2	2	2	2	1	2	2	1	1	1	2	1	1	1	1	1	0	#NULL!	#NULL!	9
91	3	0	1	0	0	0	1	0	0	0	0	0	9	21	3	1	1	1	1	1	1	1	1	1	2	1	1	1	3	3	1	1	0	1	0	0	#NULL!	#NULL!	9
92	3	0	1	0	0	0	1	0	0	0	0	0	9	21	3	1	1	1	1	1	1	1	1	1	3	3	1	1	1	1	1	0	1	0	0	0	#NULL!	#NULL!	9
93	3	1	0	0	0	0	1	0	0	0	0	0	9	18	3	1	1	1	1	1	1	1	1	1	3	1	1	1	1	2	1	0	1	1	1	0	#NULL!	#NULL!	10
94	3	0	1	0	0	0	1	0	0	0	0	0	9	2	2	1	3	1	1	1	1	1	1	1	3	3	1	3	1	2	0	0	0	1	0	0	#NULL!	#NULL!	9
95	3	0	1	0	0	0	1	0	0	0	0	0	7	10	3	1	1	1	2	1	1	3	1	1	3	1	1	3	3	1	1	0	1	1	0	0	#NULL!	#NULL!	8
96	3	0	1	0	0	0	1	0	0	0	0	0	9	19	3	1	1	1	3	1	1	1	1	1	3	1	1	1	1	1	1	0	0	0	0	0	#NULL!	#NULL!	9
97	3	1	0	0	0	0	0	1	0	0	0	0	9	0	3	1	1	1	3	3	1	1	1	1	3	3	3	3	1	2	1	0	0	0	0	0	#NULL!	#NULL!	10
98	3	1	0	0	0	0	1	0	0	0	0	0	9	16	3	1	2	1	3	3	1	1	1	1	2	2	1	1	1	2	0	0	0	1	0	0	#NULL!	#NULL!	10
99	3	0	0	1	0	0	1	0	0	0	0	0	6	17	2	3	3	3	3	3	3	3	1	1	3	3	3	3	3	2	0	0	0	1	0	0	3	0	8
100	3	1	0	0	0	0	1	0	0	0	0	0	7	14	1	2	3	3	3	3	3	3	3	3	3	3	3	3	1	3	1	0	0	0	0	0	3	0	0
101	3	0	1	0	0	0	1	0	0	0	0	0	9	22	3	1	2	1	1	3	1	2	2	1	2	2	1	1	2	2	1	0	1	0	1	0	#NULL!	#NULL!	9
102	3	0	0	0	1	0	1	0	0	0	0	0	9	18	3	1	1	1	2	2	1	1	1	1	2	2	1	1	2	1	1	0	0	0	0	0	#NULL!	#NULL!	8
103	3	0	1	0	0	0	0	1	0	0	0	0	10	21	3	1	1	1	1	1	1	1	1	1	3	3	1	3	1	3	1	0	0	0	0	0	#NULL!	#NULL!	7
104	3	1	0	0	0	0	1	0	0	0	0	0	9	18	2	1	1	1	1	1	2	1	1	1	1	2	1	1	1	3	1	0	1	1	0	0	#NULL!	#NULL!	10
105	3	0	1	0	0	0	1	0	0	0	0	0	9	18	2	1	1	1	1	3	1	1	1	1	3	1	1	1	1	2	1	0	0	0	0	0	#NULL!	#NULL!	9
106	4	0	1	0	0	0	1	0	0	0	0	0	9	17	2	1	2	2	2	1	1	3	1	1	3	3	1	1	1	2	1	0	0	1	0	0	#NULL!	#NULL!	8
107	4	0	1	0	0	0	1	0	0	0	0	1	9	14	3	1	1	1	1	3	1	1	1	1	3	3	1	3	1	2	1	0	0	1	1	0	#NULL!	#NULL!	10
108	4	0	1	0	0	0	0	1	0	0	0	0	9	19	3	1	3	3	3	3	3	3	3	1	3	3	3	3	1	2	1	0	0	1	0	0	#NULL!	#NULL!	0
109	4	0	1	0	0	0	1	0	0	0	0	0	9	22	3	1	2	1	1	2	1	1	1	1	2	2	1	1	1	1	0	0	0	0	0	0	#NULL!	#NULL!	10
110	4	0	1	0	0	0	1	0	0	0	0	0	10	21	3	1	3	1	1	1	1	1	1	1	3	3	1	3	3	1	1	0	1	1	0	0	#NULL!	#NULL!	9
111	4	0	1	0	0	0	1	0	0	0	0	0	9	16	2	1	1	1	1	1	1	1	1	1	2	1	1	2	1	1	1	0	0	0	0	0	#NULL!	#NULL!	7
112	4	0	0	0	1	0	1	0	0	0	0	0	10	21	3	1	2	1	1	1	1	1	1	1	3	3	3	3	3	2	1	0	1	0	0	0	#NULL!	#NULL!	10
113	4	0	0	0	0	1	1	0	0	0	0	0	8	17	3	1	2	1	2	3	1	3	1	1	2	2	1	3	1	2	0	0	1	0	0	0	#NULL!	#NULL!	8
114	4	0	0	0	1	0	0	0	0	0	1	0	0	0	3	1	1	2	1	3	1	2	1	1	2	2	1	3	3	3	1	1	1	1	1	0	#NULL!	#NULL!	10
115	4	0	0	1	0	0	1	0	0	0	0	0	7	14	2	1	3	1	1	1	1	1	1	1	3	1	1	1	3	3	1	0	0	0	0	0	#NULL!	#NULL!	10
116	4	0	1	0	0	0	0	1	0	0	0	0	9	21	2	1	2	1	1	2	1	3	1	1	2	1	1	1	1	1	1	0	1	0	1	0	#NULL!	#NULL!	10
117	4	1	0	0	0	0	0	1	0	0	0	0	10	25	1	1	1	1	3	2	1	1	1	1	3	3	1	1	1	2	0	0	0	1	0	0	#NULL!	#NULL!	10
118	4	0	0	0	1	0	1	0	0	0	0	0	8	16	2	1	3	3	2	3	1	1	1	1	3	3	3	3	1	2	0	0	0	0	1	0	#NULL!	#NULL!	5
119	4	1	0	0	0	0	1	0	0	0	0	1	9	17	3	1	2	1	1	1	1	1	1	1	2	1	1	1	1	3	0	0	0	1	0	0	#NULL!	#NULL!	10
120	4	0	1	0	0	0	1	0	0	0	0	0	9	20	3	1	3	1	1	3	1	1	1	1	3	1	1	3	1	1	1	1	1	1	0	0	#NULL!	#NULL!	10
121	4	0	1	0	0	0	1	0	0	0	0	0	9	20	3	3	3	3	3	3	2	3	3	3	3	3	3	3	3	2	1	0	1	0	0	0	#NULL!	#NULL!	9
122	4	1	0	0	0	0	1	0	0	0	0	0	8	19	3	1	3	1	1	3	1	2	1	1	3	3	1	1	1	3	1	0	1	0	0	0	#NULL!	#NULL!	8
123	4	0	1	0	0	0	1	0	0	0	0	0	9	17	3	1	1	2	2	1	1	2	1	1	2	2	2	3	1	2	1	0	0	0	0	0	#NULL!	#NULL!	8
124	4	1	0	0	0	0	1	0	0	0	0	0	10	24	3	1	1	1	1	1	1	1	1	1	1	3	1	1	1	1	1	0	0	1	0	0	#NULL!	#NULL!	7
125	4	1	0	0	0	0	1	0	0	0	0	0	9	19	3	1	3	1	2	3	1	1	1	1	3	3	1	1	1	3	0	0	0	1	1	0	#NULL!	#NULL!	10
126	4	1	0	0	0	0	1	0	0	0	0	0	9	22	3	1	1	1	1	1	1	1	1	1	3	3	1	1	1	1	1	0	0	1	1	0	#NULL!	#NULL!	8
127	4	0	0	0	1	0	1	0	0	0	0	0	9	13	3	0	0	0	0	0	0	0	0	0	0	0	0	0	0	0	0	0	0	0	0	0	0	100	0
128	4	1	0	0	0	0	1	0	0	0	0	0	9	16	3	1	2	1	2	2	1	2	1	1	2	1	1	1	2	2	1	0	0	0	1	0	#NULL!	#NULL!	10
129	4	0	1	0	0	0	1	0	0	0	0	0	7	15	3	1	3	3	1	1	1	1	1	1	3	3	1	1	3	2	0	0	0	1	1	0	#NULL!	#NULL!	8
130	4	0	1	0	0	0	1	0	0	0	0	0	7	2	2	2	3	3	3	3	3	3	3	3	3	3	3	3	3	2	1	0	0	0	0	0	3	0	10
131	4	0	0	0	1	0	1	0	0	0	0	0	10	23	3	1	1	1	1	1	1	1	1	1	2	1	1	1	1	1	1	1	0	1	1	0	#NULL!	#NULL!	7
132	4	1	0	0	0	0	1	0	0	0	0	0	9	21	3	1	1	1	1	2	1	1	1	1	3	1	1	1	1	2	1	0	0	1	1	0	#NULL!	#NULL!	8
133	4	1	0	0	0	0	1	0	0	0	0	0	9	22	3	1	1	1	1	1	1	1	1	1	3	1	1	3	1	1	0	0	1	0	1	0	#NULL!	#NULL!	10
134	4	0	0	0	1	0	0	1	0	0	0	0	9	19	2	1	3	3	3	1	1	3	1	1	0	1	1	1	1	3	0	0	0	0	1	0	#NULL!	#NULL!	10
135	4	0	0	0	1	0	0	0	0	1	0	0	0	7	3	1	3	1	1	1	1	1	1	1	3	3	1	1	1	1	1	0	0	0	1	0	#NULL!	#NULL!	8
136	4	1	0	0	0	0	1	0	0	0	0	0	8	17	3	1	3	1	1	1	1	1	1	1	3	3	1	1	1	2	1	0	1	0	0	0	#NULL!	#NULL!	8
137	4	0	1	0	0	0	1	0	0	0	0	0	7	12	2	3	3	3	3	3	3	3	3	3	3	3	3	3	3	2	0	0	0	0	1	0	3	0	8
138	5	1	0	0	0	0	1	0	0	0	0	0	10	11	3	1	1	1	1	1	1	1	1	1	1	3	1	1	1	1	1	1	0	0	1	0	#NULL!	#NULL!	10
139	5	1	0	0	0	0	1	0	0	0	0	0	8	20	2	1	3	2	3	3	3	3	1	1	3	3	1	1	3	2	0	0	0	0	0	0	#NULL!	#NULL!	10
140	5	1	0	0	0	0	1	0	0	0	0	0	9	16	2	3	3	1	1	3	3	3	1	1	3	3	1	3	3	2	0	0	0	1	1	0	#NULL!	#NULL!	8
141	5	1	0	0	0	0	0	0	0	0	1	0	0	13	3	3	3	3	3	3	1	3	3	1	3	3	1	3	1	2	1	0	0	0	1	0	#NULL!	#NULL!	8
142	5	0	1	0	0	0	1	0	0	0	0	0	9	19	2	1	1	1	3	3	3	1	1	1	3	3	1	1	1	1	0	0	0	0	0	0	#NULL!	#NULL!	10
143	5	1	0	0	0	0	1	0	0	0	0	1	6	1	3	1	3	1	1	2	1	1	1	1	3	3	1	1	1	1	1	1	1	1	1	1	#NULL!	#NULL!	9
144	5	0	1	0	0	0	1	0	0	0	0	0	9	21	3	1	3	1	1	3	3	3	3	1	3	3	3	3	3	2	0	0	0	0	1	0	#NULL!	#NULL!	9
145	5	1	0	0	0	0	1	0	0	0	0	0	9	18	2	3	3	3	3	1	3	2	1	1	3	3	1	1	3	2	0	0	0	0	1	0	#NULL!	#NULL!	10
146	5	0	1	0	0	0	1	0	0	0	0	0	8	21	3	1	3	1	2	3	3	1	1	1	1	1	1	1	1	1	1	0	0	0	0	0	#NULL!	#NULL!	10
147	5	0	0	0	1	0	1	0	0	0	0	0	10	21	3	1	3	3	3	1	3	1	1	1	3	3	1	1	1	2	0	0	0	1	0	0	#NULL!	#NULL!	8
148	5	0	1	0	0	0	1	0	0	0	0	0	8	12	2	1	3	1	2	2	1	1	1	1	2	1	1	2	1	2	1	0	0	0	1	0	3	0	7
149	5	1	0	0	0	0	1	0	0	0	0	0	10	21	3	1	1	1	1	1	1	3	1	1	1	1	1	1	1	1	1	0	0	1	1	0	#NULL!	#NULL!	7
150	5	0	1	0	0	0	1	0	0	0	0	0	9	22	3	3	3	1	1	3	1	1	1	1	3	3	3	3	3	2	1	0	0	0	0	0	#NULL!	#NULL!	0
151	5	1	0	0	0	0	1	0	0	0	0	0	9	19	3	1	1	1	1	1	1	1	1	1	3	1	1	1	1	1	0	0	0	0	1	0	#NULL!	#NULL!	8
152	5	0	0	1	0	0	1	0	0	0	0	0	9	23	3	1	2	1	1	1	1	1	1	1	2	2	1	1	1	1	1	0	0	1	1	0	#NULL!	#NULL!	8
153	5	0	1	0	0	0	1	0	0	0	0	0	6	18	2	1	3	1	3	1	1	3	1	1	3	3	1	1	1	2	1	1	0	1	0	0	#NULL!	#NULL!	9
154	5	1	0	0	0	0	0	1	0	0	0	0	9	19	3	1	1	1	1	1	1	1	1	1	1	1	1	1	1	3	1	0	0	1	0	0	#NULL!	#NULL!	9
155	5	0	0	1	0	0	1	0	0	0	0	0	8	17	2	1	1	1	3	3	1	1	1	1	3	1	1	1	3	2	1	0	1	1	0	0	#NULL!	#NULL!	7
156	5	1	0	0	0	0	1	0	0	0	0	0	9	21	2	1	3	1	3	3	1	2	1	1	3	1	1	1	1	2	1	0	0	0	0	0	#NULL!	#NULL!	9
157	5	1	0	0	0	0	1	0	0	0	0	0	9	15	1	3	3	3	2	2	1	3	3	1	3	3	1	3	3	2	0	0	0	1	0	0	#NULL!	#NULL!	10
158	5	1	0	0	0	0	1	0	0	0	0	0	7	21	3	1	1	1	1	2	1	1	1	1	1	3	1	1	1	1	0	0	0	1	1	0	#NULL!	#NULL!	7
159	5	0	1	0	0	0	1	0	0	0	0	0	9	20	3	1	1	1	1	1	1	3	1	1	3	1	1	1	1	3	1	0	0	1	0	0	#NULL!	#NULL!	8
160	5	1	0	0	0	0	0	0	0	0	1	0	0	0	1	1	1	1	1	1	1	3	3	1	3	1	1	3	1	1	1	0	0	0	0	0	#NULL!	#NULL!	9
161	6	1	0	0	0	0	1	0	0	0	0	0	9	22	3	1	3	1	1	1	1	1	1	1	3	3	1	1	1	2	1	0	0	0	1	0	#NULL!	#NULL!	10
162	6	1	0	0	0	0	0	0	0	0	1	0	0	1	2	1	1	1	1	2	1	1	1	1	3	3	1	1	3	3	0	0	0	1	0	0	#NULL!	#NULL!	8
163	6	0	0	1	0	0	1	0	0	0	0	0	9	22	3	1	2	2	2	2	1	2	1	1	2	2	1	2	2	2	1	1	0	0	0	0	#NULL!	#NULL!	7
164	6	0	0	1	0	0	0	0	0	0	1	0	9	2	2	1	3	1	1	1	1	1	1	1	3	1	1	1	1	1	1	0	0	0	0	0	#NULL!	#NULL!	2
165	6	1	0	0	0	0	1	0	0	0	0	0	8	16	2	1	3	3	3	1	1	1	1	1	3	3	1	3	1	1	0	0	0	0	1	0	#NULL!	#NULL!	6
166	6	0	1	0	0	0	1	0	0	0	0	0	9	18	2	1	1	1	3	3	1	1	1	1	3	3	1	1	3	2	0	0	0	1	0	0	#NULL!	#NULL!	8
167	6	1	0	0	0	0	1	0	0	0	0	0	8	16	2	1	1	1	1	1	1	1	1	1	3	1	1	1	3	3	0	0	0	1	0	0	#NULL!	#NULL!	10
168	6	1	0	0	0	0	0	1	0	0	0	0	8	16	3	1	3	2	2	2	1	2	1	1	3	3	1	1	3	1	1	0	0	1	1	0	#NULL!	#NULL!	6
169	6	1	0	0	0	0	1	0	0	0	0	0	9	18	1	1	3	1	3	3	1	1	1	1	3	3	1	1	1	2	1	0	0	1	0	0	#NULL!	#NULL!	9
170	6	0	0	0	1	0	0	0	0	0	0	1	0	7	2	1	3	3	3	3	1	1	1	1	3	3	1	1	1	2	1	0	0	1	0	0	#NULL!	#NULL!	6
171	6	1	0	0	0	0	1	0	0	0	0	0	10	23	3	1	3	1	1	3	1	3	1	1	3	3	1	3	1	2	1	0	0	0	1	0	#NULL!	#NULL!	8
172	6	1	0	0	0	0	1	0	0	0	0	0	9	15	2	1	3	1	3	3	1	1	1	1	3	3	3	1	1	2	1	0	1	0	1	0	#NULL!	#NULL!	10
173	6	0	1	0	0	0	1	0	0	0	0	0	9	21	3	1	1	1	1	1	1	1	1	1	1	2	1	1	1	1	1	0	1	1	0	1	#NULL!	#NULL!	10
174	6	1	0	0	0	0	1	0	0	0	0	0	9	14	2	1	1	1	3	3	3	2	3	1	3	3	1	1	1	2	1	0	0	0	0	0	#NULL!	#NULL!	6
175	6	0	1	0	0	0	1	0	0	0	0	0	8	23	3	1	2	1	1	3	1	1	1	1	3	1	1	1	1	1	1	0	0	1	0	0	#NULL!	#NULL!	7
176	6	0	0	0	1	0	1	0	0	0	0	0	9	21	2	1	3	1	1	1	1	3	1	1	2	1	1	2	3	2	1	1	0	1	0	0	0	100	0
177	6	1	0	0	0	0	1	0	0	0	0	0	10	21	3	1	1	1	3	3	1	1	1	1	3	3	1	1	1	2	0	0	1	0	1	0	#NULL!	#NULL!	8
178	6	0	1	0	0	0	1	0	0	0	0	0	10	25	3	1	3	1	1	3	1	1	1	1	3	3	1	1	3	2	0	0	0	0	1	0	#NULL!	#NULL!	10
179	6	0	0	0	1	0	1	0	0	0	0	0	8	22	3	3	3	3	3	1	1	3	3	3	3	3	1	1	3	2	0	0	0	0	0	0	#NULL!	#NULL!	9
180	6	0	0	0	1	0	1	0	0	0	0	0	9	16	2	3	3	3	3	3	3	3	3	1	3	3	3	3	3	2	0	0	0	1	0	0	#NULL!	#NULL!	6
181	6	0	0	1	0	0	1	0	0	0	0	0	9	13	3	1	3	1	1	1	1	1	1	1	3	3	1	1	1	2	1	0	0	1	1	0	#NULL!	#NULL!	7
182	7	0	0	0	1	0	1	0	0	0	0	0	9	18	1	1	3	1	1	2	1	1	1	1	3	2	1	1	1	3	1	1	1	1	1	0	#NULL!	#NULL!	6
183	7	1	0	0	0	0	1	1	0	0	0	0	9	16	2	1	1	1	3	3	1	3	1	1	3	1	1	1	1	2	1	0	0	1	0	0	#NULL!	#NULL!	9
184	7	0	1	0	0	0	1	0	0	0	0	0	9	21	2	1	1	1	1	1	1	1	1	1	3	3	1	1	1	1	0	0	0	0	1	0	#NULL!	#NULL!	8
185	7	1	0	0	0	0	1	0	0	0	0	0	9	23	2	1	3	1	1	1	1	3	1	1	3	1	1	3	1	0	0	1	0	0	0	0	#NULL!	#NULL!	9
186	7	1	0	0	0	0	1	0	0	0	0	0	9	21	3	1	3	1	1	3	1	1	1	1	3	3	1	1	1	2	0	0	0	1	0	0	#NULL!	#NULL!	8
187	7	0	0	1	0	0	1	0	0	0	0	0	10	19	3	3	3	3	3	1	1	1	1	1	3	3	1	1	1	3	0	0	0	1	1	0	#NULL!	#NULL!	5
188	7	0	1	0	0	0	1	0	0	0	0	0	9	21	3	1	3	1	1	3	1	3	1	1	1	3	1	1	3	2	0	0	1	0	0	0	#NULL!	#NULL!	7
189	7	0	1	0	0	0	1	0	0	0	0	0	9	15	2	1	1	1	1	3	1	1	1	1	3	1	1	1	1	3	0	0	0	0	1	0	#NULL!	#NULL!	0
190	8	1	0	0	0	0	1	0	0	0	0	0	9	22	2	1	2	2	2	2	1	2	1	1	2	1	1	1	1	1	1	0	0	0	1	0	#NULL!	#NULL!	8
191	8	0	1	0	0	0	1	0	0	0	0	0	9	23	3	1	1	1	1	1	1	1	1	1	1	1	1	1	1	1	1	0	0	0	1	0	#NULL!	#NULL!	8
192	8	0	0	0	1	0	1	0	0	0	0	0	9	16	2	1	3	2	2	3	3	3	1	1	3	2	1	3	1	2	1	0	0	1	0	0	#NULL!	#NULL!	9
193	8	0	0	0	1	0	0	0	0	0	1	0	0	8	2	0	0	0	0	0	0	0	0	0	0	0	0	0	0	0	0	0	0	0	0	0	0	100	0
194	9	0	0	0	1	0	1	0	0	0	0	0	9	21	3	1	1	1	1	1	1	2	1	1	1	1	1	1	1	1	0	0	0	0	0	0	0	100	0
195	9	1	0	0	0	0	0	1	0	0	0	0	7	19	3	1	1	1	1	1	1	1	1	1	3	3	1	1	1	3	1	0	0	0	1	0	#NULL!	#NULL!	8
196	9	0	0	0	1	0	0	0	0	0	1	0	0	7	2	1	3	1	1	2	1	2	1	1	3	3	1	1	1	2	1	0	0	1	0	0	#NULL!	#NULL!	10
197	9	0	0	1	0	0	1	0	0	0	0	0	10	22	2	2	2	2	2	2	2	2	2	1	2	2	1	1	2	2	1	0	0	1	1	0	#NULL!	#NULL!	8
198	9	0	0	1	0	0	0	0	0	0	1	0	0	7	2	1	3	2	2	1	3	3	3	1	3	3	1	1	1	2	1	0	0	1	0	0	#NULL!	#NULL!	10
199	0	1	0	0	0	0	1	0	0	0	0	0	10	2	3	1	3	1	3	3	3	1	1	1	3	3	3	3	1	2	1	0	0	1	1	0	#NULL!	#NULL!	8
200	0	0	1	0	0	0	0	1	0	0	0	0	10	3	3	0	0	0	0	0	0	0	0	0	0	0	0	0	0	0	0	0	0	0	0	0	0	100	0
201	1	0	0	0	1	0	1	0	0	0	0	0	9	16	3	1	1	1	1	1	1	3	1	1	3	1	1	3	1	1	0	0	0	0	0	0	#NULL!	#NULL!	8
202	1	0	0	0	1	0	1	0	0	0	0	0	9	15	3	1	3	3	3	3	3	3	3	1	3	3	1	1	1	2	1	0	1	0	0	0	3	16	4
203	2	0	1	0	0	0	0	0	0	0	1	0	0	11	1	1	3	1	3	2	1	3	1	1	3	2	1	1	3	2	1	0	0	0	0	0	#NULL!	#NULL!	6
204	2	0	0	0	1	0	1	0	0	0	0	0	9	0	2	1	1	3	3	3	1	3	1	1	3	3	3	3	1	3	1	0	1	1	0	0	3	0	8
205	2	0	1	0	0	0	0	1	0	0	0	0	9	7	3	1	3	3	2	2	1	2	1	1	3	3	1	1	1	2	1	0	0	0	1	0	#NULL!	#NULL!	6
206	2	1	0	0	0	0	1	0	0	0	0	0	8	20	3	1	1	1	1	1	1	1	1	1	3	3	1	1	1	1	0	0	1	0	1	0	1	26	8
207	2	0	1	0	0	0	1	0	0	0	0	0	9	19	3	1	3	1	2	3	1	1	1	1	3	1	1	1	3	3	1	0	0	0	0	0	#NULL!	#NULL!	6
208	2	0	1	0	0	0	1	0	0	0	0	0	9	19	3	1	3	1	1	1	1	1	1	1	3	3	1	1	1	2	0	0	1	1	0	0	#NULL!	#NULL!	7
209	2	0	1	0	0	0	1	0	0	0	0	0	9	21	3	2	2	2	2	1	1	1	1	1	2	2	1	2	1	2	1	0	0	1	0	0	#NULL!	#NULL!	7
210	3	0	0	0	1	0	1	0	0	0	0	0	9	19	3	1	1	0	0	0	0	0	0	0	0	0	0	0	0	0	0	0	0	0	0	0	0	100	0
211	3	0	1	0	0	0	1	0	0	0	0	0	9	2	3	1	1	1	3	1	3	1	1	1	0	3	1	1	1	2	1	0	0	0	0	0	#NULL!	#NULL!	8
212	3	0	1	0	0	0	1	0	0	0	0	0	9	19	3	1	1	1	2	3	1	3	1	1	3	1	1	1	1	1	0	0	1	1	0	0	#NULL!	#NULL!	7
213	3	0	1	0	0	0	0	1	0	0	0	0	9	11	3	1	3	1	1	1	1	1	1	1	3	3	1	1	1	2	1	0	0	0	0	0	#NULL!	#NULL!	3
214	3	0	1	0	0	0	1	0	0	0	0	0	9	16	3	3	2	2	2	2	2	2	2	2	2	2	2	2	2	2	0	0	0	0	1	0	#NULL!	#NULL!	6
215	3	0	1	0	0	0	1	0	0	0	0	0	9	20	3	1	1	1	1	1	1	2	1	1	2	1	1	1	1	1	1	0	0	0	0	0	#NULL!	#NULL!	4
216	3	0	1	0	0	0	0	0	1	0	0	0	9	10	2	1	3	2	3	3	1	1	1	1	3	3	1	1	1	3	0	1	1	1	1	0	#NULL!	#NULL!	8
217	3	1	0	0	0	0	0	0	1	0	0	0	9	3	3	1	1	1	1	1	1	1	1	1	2	2	1	1	1	1	1	0	1	1	0	0	#NULL!	#NULL!	10
218	3	1	0	0	0	0	1	0	0	0	0	0	9	12	3	1	1	1	1	3	1	1	1	1	3	1	1	1	1	1	1	0	0	1	1	0	#NULL!	#NULL!	5
219	3	0	1	0	0	0	1	0	0	0	0	0	10	21	3	1	3	1	1	3	1	1	1	1	3	3	1	1	3	3	1	0	0	1	0	0	#NULL!	#NULL!	8
220	3	0	0	0	1	0	1	0	0	0	0	0	9	14	2	1	3	3	3	3	3	3	3	1	3	3	1	1	3	2	1	1	1	1	1	0	#NULL!	#NULL!	8
221	4	1	0	0	0	0	0	0	0	0	1	0	9	15	2	3	3	3	3	3	3	3	3	1	3	3	3	3	1	2	1	0	0	0	0	0	#NULL!	#NULL!	7
222	4	0	0	1	0	0	1	0	0	0	0	0	5	18	3	1	3	1	1	1	1	1	1	1	3	3	1	1	3	2	1	0	1	0	0	0	#NULL!	#NULL!	8
223	4	1	0	0	0	0	0	0	0	1	0	0	9	24	3	1	2	1	2	1	1	1	1	1	1	1	1	1	1	2	1	0	0	0	1	0	#NULL!	#NULL!	8
224	4	1	0	0	0	0	1	0	0	0	0	0	7	14	2	1	1	1	1	1	1	2	1	1	2	1	1	1	1	1	0	0	1	1	1	0	#NULL!	#NULL!	8
225	4	1	0	0	0	0	0	1	0	0	0	0	8	19	3	1	3	1	3	2	1	1	1	1	3	3	1	1	3	3	0	0	0	1	0	0	#NULL!	#NULL!	5
226	5	0	1	0	0	0	1	0	0	0	0	0	8	22	3	1	3	1	1	3	1	1	1	1	2	1	1	1	1	3	0	0	0	1	1	0	#NULL!	#NULL!	3
227	5	1	0	0	0	0	1	0	0	0	0	0	9	15	3	1	3	3	3	3	3	3	3	1	3	1	3	3	3	3	0	0	0	0	0	0	#NULL!	#NULL!	6
228	5	0	0	0	1	0	1	0	0	0	0	0	9	16	2	1	3	1	1	3	1	3	1	1	3	3	1	1	1	3	1	0	1	1	0	0	#NULL!	#NULL!	4
229	5	0	0	1	0	0	1	0	0	0	0	0	6	14	3	1	3	2	3	3	1	3	1	1	3	1	1	1	1	1	1	0	0	0	0	0	#NULL!	#NULL!	7
230	5	0	0	0	1	0	1	0	0	0	0	0	10	18	3	1	3	1	1	3	1	3	1	1	3	3	1	1	1	0	1	0	1	0	1	0	#NULL!	#NULL!	5
231	5	0	0	1	0	0	1	0	0	0	0	0	9	22	3	1	1	1	1	1	1	1	1	1	3	1	1	1	1	1	1	0	0	0	0	0	#NULL!	#NULL!	7
232	6	0	0	0	1	0	1	0	0	0	0	0	8	18	2	1	2	1	1	2	1	1	1	1	2	1	1	1	1	1	0	0	0	1	1	0	#NULL!	#NULL!	6
233	6	1	0	0	0	0	1	0	0	0	0	0	10	22	3	1	1	1	1	1	1	1	1	1	3	3	1	1	3	2	1	0	0	0	1	0	#NULL!	#NULL!	8
234	6	1	0	0	0	0	1	0	0	0	0	0	10	19	3	3	3	1	1	1	1	3	1	1	3	3	1	3	1	2	1	0	0	0	0	0	#NULL!	#NULL!	6
235	6	1	0	0	0	0	1	0	0	0	0	0	9	12	2	1	2	1	3	1	1	2	1	1	2	3	1	1	1	1	0	0	0	1	0	0	#NULL!	#NULL!	9
236	8	0	1	0	0	0	1	0	0	0	0	0	10	21	1	1	3	1	1	1	1	1	1	1	1	3	1	1	1	2	1	0	0	0	0	0	#NULL!	#NULL!	6
237	1	0	1	0	0	0	1	1	0	0	0	0	10	14	3	1	1	1	1	1	1	1	1	1	3	3	1	1	1	3	1	0	0	0	0	0	#NULL!	#NULL!	7
238	2	0	0	0	1	0	1	0	0	0	0	0	9	19	3	1	1	1	1	1	1	2	1	1	1	1	1	1	1	2	1	0	1	0	1	0	1	21	10
239	2	0	1	0	0	0	1	0	0	0	0	0	10	17	3	1	3	3	3	1	1	3	1	1	3	3	1	1	1	3	0	0	1	0	0	0	1	23	6
240	2	0	0	1	0	0	1	0	0	0	0	0	9	17	3	1	1	1	3	1	1	1	1	1	3	3	1	1	1	2	1	0	0	0	0	0	#NULL!	#NULL!	8
241	2	0	0	0	1	0	1	0	1	0	0	0	7	10	3	1	1	1	2	1	1	1	1	1	2	1	1	1	2	2	1	0	1	0	0	0	#NULL!	#NULL!	7
242	2	0	0	0	1	0	1	0	0	0	0	0	9	19	3	1	1	1	1	1	1	1	1	1	2	1	1	1	1	3	1	0	1	1	1	0	#NULL!	#NULL!	8
243	2	0	1	0	0	0	1	0	1	0	0	0	9	5	3	1	2	1	3	3	1	3	1	1	2	2	1	3	3	2	1	0	0	0	1	0	1	26	10
244	3	0	1	0	0	0	1	0	0	0	0	0	7	21	3	1	3	3	3	1	1	3	1	1	3	3	1	3	1	2	1	1	1	1	1	0	#NULL!	#NULL!	8
245	3	0	0	0	1	0	1	0	0	0	0	0	10	22	3	1	1	1	1	3	1	2	1	1	3	3	1	1	1	1	1	1	1	0	0	0	0	100	7
246	3	0	1	0	0	0	1	0	0	0	0	0	8	17	3	2	0	2	2	2	2	2	2	1	2	2	2	2	2	2	1	1	0	0	1	0	#NULL!	#NULL!	8
247	3	0	1	0	0	0	1	0	0	0	0	0	9	19	3	1	3	1	2	2	2	1	2	1	2	2	1	2	1	2	1	0	0	1	0	0	#NULL!	#NULL!	6
248	3	1	0	0	0	0	0	1	0	0	0	0	8	19	3	1	1	1	1	1	1	1	1	1	3	1	1	1	1	1	0	0	0	0	1	0	#NULL!	#NULL!	10
249	3	0	1	0	0	0	0	0	1	0	0	0	9	12	2	1	3	1	1	1	1	1	1	1	3	1	1	1	1	1	1	0	0	1	0	0	#NULL!	#NULL!	9
250	3	0	0	0	1	0	0	0	0	0	0	0	9	16	3	0	0	0	0	0	0	0	0	0	0	0	0	0	0	0	0	0	0	0	0	0	0	100	0
251	3	1	0	0	0	0	1	0	0	0	0	0	10	23	3	1	1	1	1	3	1	1	1	1	2	1	1	1	1	3	1	0	0	0	0	0	1	0	0
252	4	0	1	0	0	0	1	0	0	0	0	0	9	18	3	0	0	0	0	0	0	0	0	0	0	0	0	0	0	0	0	0	0	0	0	0	0	100	0
253	4	1	0	0	0	0	0	0	1	0	0	0	9	12	3	1	1	1	3	1	1	3	1	1	3	3	1	3	1	1	1	0	0	1	0	0	#NULL!	#NULL!	1
254	5	1	0	0	0	0	0	0	1	0	0	0	2	4	1	3	2	2	2	2	2	2	2	2	2	2	2	2	2	2	1	0	0	1	0	0	#NULL!	#NULL!	6
255	6	0	0	0	1	0	1	0	0	0	0	0	9	20	2	0	0	0	0	0	0	0	0	0	0	0	0	0	0	0	0	0	0	0	0	0	0	100	0
256	8	1	0	0	0	0	1	0	0	0	0	0	9	11	1	1	3	1	1	1	1	2	1	1	3	3	1	1	1	3	1	0	0	0	0	0	#NULL!	#NULL!	5
257	1	1	0	0	0	0	0	0	0	1	0	0	2	7	3	1	1	1	3	3	1	3	1	3	1	3	3	3	1	2	0	0	0	0	1	0	#NULL!	#NULL!	1
258	2	0	0	0	1	0	1	0	0	0	0	0	9	15	2	1	1	1	3	3	3	1	1	1	3	3	1	1	3	3	1	0	0	0	0	0	#NULL!	#NULL!	7
259	2	0	1	0	0	0	1	0	0	0	0	0	9	11	3	1	3	1	3	3	1	1	1	1	3	3	1	3	1	3	1	0	0	0	0	0	#NULL!	#NULL!	4
260	2	0	1	0	0	0	1	0	0	0	0	0	9	16	2	2	2	2	2	2	2	2	2	1	2	2	1	1	1	2	1	0	0	0	0	0	#NULL!	#NULL!	8
261	2	0	0	0	1	0	1	0	1	0	0	0	9	2	2	2	2	2	2	2	2	2	2	1	3	2	1	2	1	2	1	1	0	0	0	0	#NULL!	#NULL!	6
262	2	0	0	0	1	0	1	0	0	0	0	0	7	10	2	1	3	3	3	3	3	3	3	3	3	3	1	3	3	2	1	0	0	0	1	0	#NULL!	#NULL!	4
263	2	0	1	0	0	0	0	0	0	1	0	0	9	1	2	2	2	2	2	2	2	2	2	2	2	2	2	2	2	2	1	1	1	1	1	0	#NULL!	#NULL!	5
264	2	0	1	0	0	0	1	0	0	0	0	0	8	11	3	1	1	1	3	3	1	1	1	1	3	1	1	1	1	2	1	0	1	0	0	0	#NULL!	#NULL!	6
265	2	0	1	0	0	0	1	0	0	0	0	0	8	14	2	1	1	1	2	2	3	3	1	1	3	3	3	3	1	3	1	0	0	0	0	0	3	100	4
266	2	0	0	0	1	0	0	0	1	0	0	0	9	5	3	1	3	1	1	1	3	3	3	1	3	1	1	3	1	3	1	0	0	0	1	0	1	18	8
267	2	0	0	0	1	0	1	0	0	0	0	0	9	10	2	1	3	3	3	3	3	3	3	3	3	3	3	3	3	2	1	0	0	0	1	0	#NULL!	#NULL!	3
268	2	0	1	0	0	0	1	0	0	0	0	0	10	14	3	3	2	2	3	2	3	3	3	1	3	3	1	3	3	2	1	0	0	0	1	0	#NULL!	#NULL!	4
269	2	0	1	0	0	0	0	1	0	0	0	0	10	21	3	1	2	2	2	2	1	1	1	1	2	2	1	1	1	3	1	1	0	0	1	0	#NULL!	#NULL!	8
270	2	0	1	0	0	0	0	0	1	0	0	0	5	4	3	1	1	1	1	3	1	1	1	3	2	1	1	1	2	1	0	1	0	0	0	0	#NULL!	#NULL!	8
271	2	0	0	0	1	0	0	0	1	0	0	0	9	6	2	1	3	3	3	3	3	3	3	3	3	0	1	3	3	2	1	1	1	1	1	0	#NULL!	#NULL!	6
272	2	0	0	0	1	0	0	0	1	0	0	0	0	6	2	1	1	1	1	1	3	3	3	3	3	3	1	3	1	2	0	0	0	0	1	0	3	100	6
273	2	0	1	0	0	0	0	0	1	0	0	0	8	6	2	1	3	3	2	2	2	2	2	1	3	3	1	3	3	2	1	0	1	1	1	0	#NULL!	#NULL!	5
274	2	0	0	0	1	0	1	0	0	0	0	0	10	18	2	1	2	1	1	2	1	1	1	1	2	2	2	2	2	2	1	0	1	1	1	0	#NULL!	#NULL!	10
275	3	1	0	0	0	0	1	0	0	0	0	0	9	11	2	1	2	2	2	2	2	2	2	2	2	3	1	2	3	2	0	0	0	0	0	0	#NULL!	#NULL!	6
276	3	0	0	1	0	0	1	0	0	0	0	0	8	10	2	1	1	1	1	3	1	1	1	1	3	1	1	1	1	1	1	0	0	0	1	0	#NULL!	#NULL!	6
277	3	1	0	0	0	0	1	0	0	0	0	0	9	17	2	3	2	3	2	2	2	2	2	2	3	2	2	3	3	2	1	0	0	0	0	0	#NULL!	#NULL!	5
278	3	0	1	0	0	0	1	0	0	0	0	0	7	13	2	3	3	3	3	3	3	3	3	3	3	3	3	3	3	2	1	0	0	0	1	0	#NULL!	#NULL!	4
279	3	0	0	1	0	0	1	0	0	0	0	0	6	9	2	1	3	3	3	3	3	3	3	1	3	3	1	3	2	2	1	1	1	1	1	0	#NULL!	#NULL!	6
280	3	0	1	0	0	0	1	0	0	0	0	0	9	21	3	1	2	2	2	2	2	3	3	1	2	2	1	3	1	3	1	0	0	0	1	0	#NULL!	#NULL!	6
281	3	0	0	1	0	0	1	0	0	0	0	0	0	11	2	3	3	3	3	3	3	3	3	3	3	3	3	3	3	2	1	0	0	0	1	0	#NULL!	#NULL!	6
282	3	1	0	0	0	0	1	0	0	0	0	0	0	16	3	2	2	2	2	2	2	2	2	2	2	2	2	2	2	2	0	1	1	1	1	0	#NULL!	#NULL!	7
283	3	1	0	0	0	0	1	0	0	0	0	0	9	2	2	2	2	2	2	2	2	2	2	2	2	2	2	2	2	2	1	1	1	1	1	0	#NULL!	#NULL!	0
284	3	1	0	0	0	0	1	0	0	0	0	0	9	11	2	3	3	3	3	2	2	2	2	2	3	3	2	2	2	2	1	0	0	0	1	0	#NULL!	#NULL!	5
285	3	0	1	0	0	0	1	0	0	0	0	0	9	15	2	3	3	3	3	3	3	3	3	3	3	3	3	3	3	3	1	0	0	0	1	0	#NULL!	#NULL!	8
286	3	0	1	0	0	0	0	0	0	0	1	0	4	7	2	2	3	3	3	3	3	3	3	1	3	3	1	1	1	2	0	0	0	1	1	0	#NULL!	#NULL!	4
287	3	1	0	0	0	0	0	0	0	0	1	0	0	20	3	1	3	1	1	3	1	1	1	1	3	3	1	1	1	2	1	0	1	0	0	0	#NULL!	#NULL!	7
288	3	1	0	0	0	0	0	0	0	0	0	0	9	21	3	0	0	0	0	0	0	0	0	0	0	0	0	0	0	0	0	0	0	0	0	0	0	0	0
289	3	0	0	0	1	0	1	0	0	0	0	0	6	8	1	1	1	1	1	1	1	1	1	1	3	1	1	1	1	3	0	1	0	0	1	0	#NULL!	#NULL!	5
290	3	1	0	0	0	0	1	0	0	0	0	0	7	21	3	1	1	1	1	3	1	1	1	1	3	3	1	1	3	2	1	0	0	0	0	0	#NULL!	#NULL!	8
291	4	1	0	0	0	0	1	0	0	0	0	0	0	3	2	1	3	2	3	2	2	2	2	3	3	3	3	3	3	2	1	1	1	1	1	0	#NULL!	#NULL!	0
292	4	1	0	0	0	0	1	0	0	0	0	0	9	10	2	3	3	3	3	3	3	3	3	3	3	3	3	3	3	3	1	1	0	1	1	0	#NULL!	#NULL!	4
293	4	1	0	0	0	0	1	0	0	0	0	0	9	21	2	1	1	1	1	1	1	1	1	1	3	1	1	1	1	1	1	0	1	0	1	0	#NULL!	#NULL!	7
294	4	1	0	0	0	0	1	0	0	0	0	0	9	15	2	1	3	2	3	3	2	2	2	2	2	2	2	2	2	2	1	1	1	0	0	0	#NULL!	#NULL!	3
295	4	1	0	0	0	0	1	0	0	0	0	0	10	2	3	1	1	1	1	1	1	1	1	1	3	1	1	3	1	2	1	0	1	1	0	0	#NULL!	#NULL!	9
296	4	0	0	1	0	0	0	0	0	0	1	0	0	8	2	1	3	2	2	2	3	3	1	1	3	2	3	3	1	2	0	0	0	1	0	0	3	100	5
297	4	0	1	0	0	0	1	0	0	0	0	0	9	2	2	1	2	1	1	2	1	1	1	1	2	1	1	1	1	3	0	0	0	1	0	0	#NULL!	#NULL!	7
298	4	0	0	1	0	0	1	0	0	0	0	0	9	15	2	1	2	3	2	3	3	2	2	2	2	2	3	3	3	2	1	0	0	0	0	0	#NULL!	#NULL!	6
299	4	1	0	0	0	0	1	0	0	0	0	0	9	15	2	1	3	3	3	3	2	2	2	2	2	3	2	2	3	2	1	0	0	1	1	0	#NULL!	#NULL!	4
300	4	0	0	0	1	0	1	0	0	0	0	0	7	8	1	3	3	3	3	3	3	3	3	3	3	3	3	3	3	2	1	1	1	1	1	0	#NULL!	#NULL!	5
301	4	1	0	0	0	0	1	0	0	0	0	0	8	7	2	1	1	1	2	3	3	3	3	1	3	1	3	3	1	2	1	0	0	0	0	0	#NULL!	#NULL!	6
302	4	0	0	0	1	0	1	0	0	0	0	0	9	17	2	3	2	2	3	2	2	2	3	3	3	3	3	3	3	2	0	0	0	0	1	0	#NULL!	#NULL!	5
303	4	1	0	0	0	0	1	0	0	0	0	0	8	2	3	1	1	1	1	1	1	1	1	1	3	1	1	1	1	1	0	1	1	0	1	0	#NULL!	#NULL!	10
304	4	0	1	0	0	0	1	0	0	0	0	0	9	17	2	1	3	1	1	1	1	1	1	1	3	3	1	1	1	1	1	0	0	0	0	0	1	26	9
305	5	1	0	0	0	0	1	0	0	0	0	0	9	2	2	1	3	3	3	3	3	3	3	3	3	3	3	3	3	2	1	1	1	1	1	0	#NULL!	#NULL!	3
306	5	0	1	0	0	0	1	0	0	0	0	0	7	2	1	2	2	2	2	2	2	2	2	2	2	2	2	2	2	2	0	1	0	1	1	0	#NULL!	#NULL!	6
307	5	1	0	0	0	0	1	0	0	0	1	0	10	2	3	1	1	1	2	3	1	1	1	1	3	1	1	1	1	1	1	0	0	1	0	0	#NULL!	#NULL!	10
308	5	0	0	1	0	0	1	0	0	0	0	0	8	0	1	0	0	0	0	0	0	0	0	0	0	0	0	0	0	0	0	0	0	0	0	0	0	0	0
309	5	0	0	0	1	0	1	0	0	0	0	0	9	20	2	1	3	3	3	3	1	1	1	1	3	3	1	3	1	2	0	1	0	0	1	0	#NULL!	#NULL!	8
310	5	1	0	0	0	0	1	0	0	0	0	0	9	12	2	1	3	2	2	2	3	2	3	2	2	3	1	3	3	2	1	0	0	0	1	0	#NULL!	#NULL!	5
311	5	0	1	0	0	0	1	0	0	0	0	0	9	15	2	1	2	3	3	3	3	3	3	3	3	3	3	3	3	2	0	0	0	0	1	0	#NULL!	#NULL!	4
312	5	0	1	0	0	0	1	0	0	0	0	0	8	16	3	1	3	3	2	3	1	3	1	1	2	3	3	1	1	2	1	0	0	0	0	0	3	100	8
313	5	1	0	0	0	0	0	1	0	0	0	0	10	22	2	1	1	1	3	3	1	1	1	1	3	3	1	1	1	1	0	1	1	1	0	0	#NULL!	#NULL!	10
314	6	1	0	0	0	0	1	0	0	0	0	0	10	21	3	1	1	1	1	1	1	1	1	1	3	3	1	1	1	2	1	1	1	0	0	0	#NULL!	#NULL!	10
315	6	1	0	0	0	0	1	0	0	0	0	0	8	2	1	1	3	1	3	3	3	3	3	3	3	3	3	3	3	2	0	1	1	1	1	0	#NULL!	#NULL!	4
316	6	0	0	0	1	0	1	0	1	0	0	0	9	12	2	3	3	0	0	0	0	0	0	0	0	0	0	0	0	2	1	1	0	0	0	0	#NULL!	#NULL!	5
317	6	0	0	1	0	0	1	0	0	0	0	0	9	22	3	3	3	3	3	3	3	3	3	1	0	3	1	3	3	2	1	0	0	1	0	0	#NULL!	#NULL!	7
318	7	0	0	1	0	0	0	1	0	0	0	0	9	14	1	3	3	3	3	3	3	3	3	1	3	3	1	1	1	2	0	0	0	1	1	0	3	100	6
319	7	0	0	0	1	0	1	0	0	0	0	0	10	11	2	1	3	3	3	3	3	3	3	3	3	3	1	3	1	2	1	0	0	0	0	0	#NULL!	#NULL!	7
320	9	0	0	0	1	0	1	1	0	0	0	0	9	14	3	1	3	1	1	2	1	1	1	1	3	3	3	3	3	2	0	0	0	0	1	0	#NULL!	#NULL!	10
321	10	0	1	0	0	0	0	0	0	1	0	0	0	0	2	1	1	2	2	1	1	3	1	1	1	1	3	3	1	1	1	0	0	0	0	0	3	17	0
322	1	0	1	0	0	0	1	1	0	0	0	0	10	16	2	1	3	1	3	3	1	1	1	1	2	2	1	2	1	3	0	0	0	1	0	0	1	0	8
323	1	0	1	0	0	0	1	0	0	0	0	0	6	14	2	3	2	2	2	1	1	1	1	1	2	2	1	1	1	2	1	0	0	0	0	0	#NULL!	#NULL!	6
324	1	0	1	0	0	0	0	0	1	0	0	0	3	6	2	1	1	1	1	3	1	1	1	1	1	3	3	3	1	1	1	0	0	1	0	0	3	0	9
325	1	1	0	0	0	0	1	0	0	0	0	1	9	16	2	1	1	1	1	2	1	1	1	1	3	1	1	1	1	1	1	0	0	0	0	0	#NULL!	#NULL!	7
326	1	0	1	0	0	0	0	0	1	0	0	0	9	9	2	1	1	1	1	3	1	3	1	1	3	1	1	1	1	1	0	0	0	0	0	0	#NULL!	#NULL!	10
327	1	0	0	0	1	0	0	0	1	0	0	0	5	1	2	1	1	1	1	3	1	1	1	1	3	1	1	3	1	2	1	0	0	0	0	0	3	15	7
328	1	0	1	0	0	0	1	0	0	0	0	0	9	12	3	1	3	1	2	1	1	1	1	1	2	1	1	1	1	1	1	0	0	1	1	0	#NULL!	#NULL!	6
329	2	0	0	0	1	0	1	0	0	0	0	0	10	16	3	2	3	1	2	2	1	2	2	1	2	2	1	1	1	2	1	1	1	0	1	0	#NULL!	#NULL!	3
330	2	0	1	0	0	0	1	0	0	0	0	0	9	16	3	1	1	1	1	1	1	1	1	1	1	1	1	1	1	1	1	0	1	0	0	0	#NULL!	#NULL!	8
331	2	0	1	0	0	0	1	0	0	0	0	0	9	18	3	1	1	1	1	1	1	1	1	1	3	3	1	1	1	1	1	1	0	0	1	0	1	16	6
332	2	0	0	0	1	0	0	0	0	1	0	0	9	3	2	1	1	1	2	2	1	3	1	1	2	1	1	1	1	1	1	0	0	0	0	0	1	24	10
333	2	0	0	0	1	0	0	0	1	0	0	0	10	1	3	1	1	1	1	1	1	1	1	1	1	1	1	1	1	1	0	0	0	1	1	0	1	19	5
334	2	0	1	0	0	0	1	0	0	0	0	0	9	18	3	1	3	1	3	3	1	1	1	1	3	1	3	3	1	2	1	1	1	0	0	0	#NULL!	#NULL!	9
335	2	0	1	0	0	0	1	0	0	0	0	0	9	15	2	3	3	1	3	3	3	3	3	3	3	3	3	3	3	2	0	0	1	1	1	0	3	0	7
336	2	1	0	0	0	0	1	0	0	0	0	0	8	15	2	1	3	1	2	3	1	1	1	1	3	3	1	1	1	1	0	0	0	0	0	0	#NULL!	#NULL!	7
337	2	0	0	0	1	0	1	0	0	0	0	0	9	2	3	1	1	1	1	1	1	1	1	1	1	3	1	1	1	1	1	1	0	1	0	0	#NULL!	#NULL!	6
338	2	0	1	0	0	0	1	0	0	0	0	0	10	19	3	1	1	1	1	1	1	1	1	1	3	1	1	3	3	1	1	0	0	0	1	1	#NULL!	#NULL!	7
339	2	0	1	0	0	0	1	0	0	0	0	0	9	5	2	1	1	3	3	1	1	3	1	1	3	1	1	1	1	3	1	1	0	1	1	0	#NULL!	#NULL!	6
340	2	0	1	0	0	0	1	0	0	0	0	0	9	22	2	1	2	1	1	1	1	2	1	1	2	2	1	1	1	2	1	0	0	1	0	0	#NULL!	#NULL!	8
341	2	0	1	0	0	0	0	0	1	0	0	1	0	2	3	1	1	3	1	1	1	1	1	1	1	3	3	3	3	3	1	0	0	1	0	0	#NULL!	#NULL!	6
342	2	0	0	0	1	0	1	0	0	0	0	0	10	16	3	1	1	1	1	1	1	1	1	1	3	1	1	1	3	2	1	0	0	0	0	0	#NULL!	#NULL!	10
343	2	1	0	0	0	0	1	0	0	0	0	1	6	12	2	1	1	1	3	3	1	1	1	1	3	1	1	1	1	2	0	0	0	0	0	0	#NULL!	#NULL!	6
344	2	1	0	0	0	0	0	0	0	0	0	1	0	1	3	1	1	1	1	2	1	1	1	1	3	2	1	1	1	2	1	0	0	0	0	0	1	26	9
345	3	0	0	0	1	0	0	0	0	0	1	0	9	7	2	1	3	1	3	1	1	1	1	1	3	1	1	1	1	3	0	0	0	0	1	0	#NULL!	#NULL!	7
346	3	0	0	0	1	0	1	0	0	0	0	0	9	17	3	1	3	3	3	1	1	3	1	1	3	3	1	1	1	2	1	0	1	0	1	0	#NULL!	#NULL!	8
347	3	0	1	0	0	0	1	0	0	0	0	0	9	21	2	1	3	1	1	2	1	1	1	1	3	2	1	1	3	2	1	0	0	0	0	0	#NULL!	#NULL!	8
348	3	0	0	0	1	0	1	0	0	1	0	0	9	15	3	1	3	1	3	3	1	1	1	1	3	3	1	1	1	3	1	0	0	1	1	0	#NULL!	#NULL!	6
349	3	0	0	0	1	0	1	0	0	0	0	0	9	19	3	1	1	1	1	3	1	1	1	1	3	1	1	1	1	2	1	0	1	1	0	0	#NULL!	#NULL!	10
350	3	0	0	0	1	0	1	0	0	0	0	0	9	22	3	1	1	1	1	1	1	1	1	1	3	3	1	1	1	2	1	0	0	0	0	0	#NULL!	#NULL!	8
351	3	0	0	0	1	0	1	0	1	0	0	0	7	12	2	1	2	1	1	1	1	2	1	1	2	2	2	1	1	1	1	0	0	0	0	0	#NULL!	#NULL!	8
352	3	0	0	1	0	0	0	1	0	0	0	0	10	19	3	1	2	1	1	2	1	1	1	1	2	2	1	1	1	1	1	0	0	1	1	0	1	28	9
353	3	0	1	0	0	0	1	0	0	0	0	0	7	13	2	1	3	1	1	3	1	3	1	1	3	3	1	1	3	3	0	0	0	1	0	0	#NULL!	#NULL!	10
354	3	1	0	0	0	0	1	0	0	0	0	0	7	14	2	1	2	2	2	1	1	1	1	1	2	2	1	1	1	3	0	0	0	0	0	0	#NULL!	#NULL!	10
355	3	1	0	0	0	0	1	0	0	0	0	0	9	20	3	1	1	1	1	1	1	1	1	1	1	1	1	1	1	1	1	0	0	0	1	0	#NULL!	#NULL!	8
356	3	0	1	0	0	0	1	0	0	0	0	0	10	19	3	1	1	1	3	2	1	1	1	1	3	3	1	1	3	1	1	1	0	1	0	0	#NULL!	#NULL!	6
357	3	0	0	0	1	0	1	0	0	0	0	0	9	22	3	1	3	1	1	3	1	1	1	1	1	3	1	3	1	0	1	0	0	0	0	0	#NULL!	#NULL!	6
358	3	0	1	0	0	0	1	0	0	0	0	0	8	2	3	1	3	1	1	1	1	1	1	1	3	3	1	1	1	2	1	0	0	0	1	0	#NULL!	#NULL!	9
359	3	0	1	0	0	0	1	0	0	0	0	0	9	21	2	1	2	1	1	1	1	1	1	1	3	3	1	1	1	2	1	0	1	1	1	0	#NULL!	#NULL!	6
360	4	1	0	0	0	0	0	1	0	0	0	0	9	22	2	1	1	1	1	3	3	3	1	1	1	1	3	1	1	3	1	0	0	1	1	0	0	100	0
361	4	1	0	0	0	0	1	0	0	0	0	0	9	22	3	1	2	2	2	1	1	1	1	1	2	2	2	2	1	2	1	0	1	0	0	0	#NULL!	#NULL!	8
362	4	1	0	0	0	0	1	0	0	0	0	0	9	22	3	0	0	0	0	0	0	0	0	0	0	0	0	0	0	0	0	0	0	0	0	0	0	100	0
363	4	0	1	0	0	0	1	0	0	0	0	0	9	23	3	1	3	1	3	1	1	1	1	1	3	3	1	1	1	2	1	0	1	0	1	0	#NULL!	#NULL!	5
364	4	0	1	0	0	0	1	0	0	0	0	0	8	16	3	1	1	1	1	3	1	3	1	1	3	1	1	1	1	2	1	0	0	1	0	0	#NULL!	#NULL!	6
365	4	0	1	0	0	0	1	0	0	0	0	0	9	21	3	1	1	1	1	1	1	1	1	1	3	1	1	3	1	3	1	0	0	0	1	0	#NULL!	#NULL!	6
366	4	1	0	0	0	0	1	0	0	0	0	0	9	19	3	1	2	1	2	2	2	2	2	3	3	2	1	1	2	2	0	1	1	0	1	0	#NULL!	#NULL!	6
367	4	0	0	1	0	0	0	0	0	1	1	0	5	4	2	3	3	1	3	3	1	1	1	1	3	1	3	3	3	2	1	0	0	0	0	0	#NULL!	#NULL!	10
368	4	0	1	0	0	0	1	0	0	0	0	0	9	14	3	1	2	1	1	1	2	1	1	1	1	1	2	2	1	1	0	0	0	0	1	0	#NULL!	#NULL!	7
369	4	0	1	0	0	0	1	0	0	0	0	0	9	15	2	2	2	3	1	1	1	3	1	1	1	3	3	1	1	2	1	0	0	0	0	0	#NULL!	#NULL!	6
370	4	0	1	0	0	0	1	0	0	0	0	0	10	23	3	1	1	1	1	1	1	1	1	1	2	2	1	1	1	1	0	0	1	1	0	0	#NULL!	#NULL!	9
371	4	0	1	0	0	0	1	0	0	0	0	0	8	23	3	1	1	1	1	1	1	1	1	1	1	1	1	1	1	1	0	0	1	0	0	0	#NULL!	#NULL!	6
372	4	1	0	0	0	0	1	0	0	0	0	0	9	23	3	1	3	3	3	3	1	1	1	1	3	3	1	3	1	2	1	0	0	0	0	0	#NULL!	#NULL!	8
373	4	1	0	0	0	0	1	0	0	0	0	0	10	21	3	1	1	1	1	1	1	1	1	1	3	1	1	1	1	1	1	0	0	0	0	1	1	38	6
374	5	0	0	0	1	0	1	0	0	0	0	0	9	21	3	1	1	1	1	2	1	1	1	1	2	1	1	1	1	1	0	0	0	1	0	0	#NULL!	#NULL!	9
375	5	1	0	0	0	0	1	0	0	0	0	0	9	18	2	3	3	3	3	3	3	1	1	1	3	3	3	3	1	2	0	0	0	1	0	0	#NULL!	#NULL!	8
376	5	0	0	0	1	0	1	0	0	0	0	0	9	15	2	1	1	1	1	3	1	1	1	1	1	1	1	1	1	0	0	0	0	0	0	0	#NULL!	#NULL!	8
377	5	1	0	0	0	0	1	0	0	0	0	0	9	19	2	1	2	1	1	2	1	1	1	1	3	3	1	1	1	1	1	1	0	0	1	0	#NULL!	#NULL!	8
378	5	1	0	0	0	0	1	0	0	0	0	0	10	23	3	1	3	1	1	1	1	3	1	1	3	1	1	1	3	1	0	0	0	0	1	1	#NULL!	#NULL!	8
379	5	0	1	0	0	0	1	0	0	0	0	0	9	22	3	0	0	0	0	0	0	0	0	0	0	0	0	0	0	0	0	0	0	0	0	0	0	100	0
380	5	1	0	0	0	0	1	0	0	0	0	0	8	20	3	0	0	0	0	0	0	0	0	0	0	0	0	0	0	0	0	0	0	0	0	0	0	100	0
381	5	1	0	0	0	0	1	0	0	0	0	0	9	23	3	1	1	1	1	3	1	1	1	1	1	3	1	1	1	1	0	0	0	0	0	0	#NULL!	#NULL!	0
382	5	1	0	0	0	0	1	0	0	0	0	0	10	21	3	1	1	1	1	1	1	1	1	1	2	1	0	1	1	1	0	0	1	0	0	0	#NULL!	#NULL!	8
383	6	0	0	0	1	0	1	0	0	0	0	0	9	14	1	0	0	0	0	0	0	0	0	0	0	0	0	0	0	0	0	0	0	0	0	0	0	100	0
384	6	1	0	0	0	0	1	0	0	0	0	0	9	23	3	1	2	1	1	2	1	1	1	1	2	2	1	1	1	3	1	0	0	0	1	0	#NULL!	#NULL!	8
385	6	0	0	0	1	0	1	0	0	0	1	0	9	18	3	2	3	1	1	1	3	3	1	1	3	3	1	1	1	2	1	0	0	1	0	0	#NULL!	#NULL!	9
386	6	1	0	0	0	0	1	0	0	0	0	0	7	15	3	1	1	1	1	3	1	1	1	1	1	3	1	1	3	3	1	0	0	0	0	0	#NULL!	#NULL!	10
387	6	0	0	0	1	0	0	0	0	1	1	0	0	7	2	0	0	0	0	0	0	0	0	0	0	0	0	0	0	0	0	0	0	0	0	0	0	100	0
388	7	1	0	0	0	0	1	0	0	0	0	0	10	21	3	1	1	1	3	1	3	1	1	1	3	1	1	1	1	1	1	0	1	1	1	0	#NULL!	#NULL!	8
389	7	1	0	0	0	0	1	0	0	0	0	0	9	16	2	1	2	0	1	3	1	3	1	1	3	3	1	3	1	2	0	0	0	0	0	0	0	100	0
390	7	1	0	0	0	0	0	1	0	0	0	0	7	13	3	3	3	3	3	3	3	3	3	1	3	2	1	2	1	3	1	0	0	0	0	0	#NULL!	#NULL!	8
391	7	0	0	0	1	0	1	0	0	0	0	0	8	21	3	1	1	1	1	1	1	1	1	1	3	3	1	1	1	3	1	0	0	0	0	0	#NULL!	#NULL!	10
392	7	0	1	0	0	0	1	1	0	0	0	0	10	17	3	0	0	0	0	0	0	0	0	0	0	0	0	0	0	0	0	0	0	0	0	0	0	100	0
393	8	0	1	0	0	0	1	0	0	0	0	0	8	21	3	1	3	1	1	3	1	1	1	1	3	3	3	1	1	2	1	0	0	0	1	0	#NULL!	#NULL!	9
394	8	1	0	0	0	0	1	0	0	0	0	0	8	21	3	1	3	1	3	3	3	1	3	1	3	3	1	1	1	3	0	0	0	1	0	0	#NULL!	#NULL!	10
395	9	0	0	0	1	0	1	0	0	0	0	0	9	19	3	3	3	3	3	3	3	1	1	1	3	3	3	3	1	2	1	0	0	0	0	0	#NULL!	#NULL!	6
396	1	0	1	0	0	0	1	0	0	0	0	0	7	11	2	3	3	1	1	1	1	1	1	1	3	3	1	1	1	2	0	0	0	1	0	0	3	18	3
397	1	0	1	0	0	0	1	0	0	0	0	0	8	11	2	1	1	1	1	1	1	1	1	1	1	1	1	1	1	1	1	0	0	1	0	0	#NULL!	#NULL!	8
398	2	0	1	0	0	0	1	0	0	0	0	0	9	0	3	1	1	1	3	1	1	1	1	1	3	1	1	1	1	1	1	0	1	0	0	0	#NULL!	#NULL!	7
399	2	0	0	1	0	0	0	0	1	0	0	0	9	7	2	2	2	2	2	2	2	2	2	2	2	2	2	2	2	2	1	1	1	0	1	0	#NULL!	#NULL!	6
400	2	0	1	0	0	0	0	0	0	0	1	0	0	0	0	3	3	3	3	3	3	3	3	3	3	3	3	3	3	2	1	0	0	0	0	0	#NULL!	#NULL!	0
401	2	0	1	0	0	0	1	0	0	0	0	0	9	14	2	3	3	1	1	3	1	2	1	1	3	3	1	1	1	2	1	0	0	0	0	0	1	25	6
402	2	0	0	0	1	0	0	0	1	0	0	0	5	7	2	1	1	1	1	1	1	1	1	1	3	1	1	1	1	1	1	0	0	0	0	0	#NULL!	#NULL!	8
403	2	1	0	0	0	0	1	0	0	0	0	0	9	2	2	1	2	1	2	1	1	1	1	1	2	2	2	2	2	2	1	0	0	1	0	0	#NULL!	#NULL!	7
404	2	0	0	1	0	0	0	0	0	0	0	1	6	10	1	1	1	2	2	3	3	2	1	1	3	3	1	1	1	3	1	0	1	0	0	0	1	18	10
405	2	0	1	0	0	0	1	0	0	0	0	0	9	19	3	1	1	1	1	1	1	1	1	1	1	3	1	1	1	2	1	0	1	0	0	0	1	26	6
406	2	0	1	0	0	0	1	0	0	0	0	0	9	18	3	1	3	1	1	3	1	1	1	1	3	1	1	1	3	2	1	0	1	0	1	0	#NULL!	#NULL!	3
407	2	0	0	1	0	0	1	0	0	0	0	0	9	12	2	1	3	1	2	1	1	2	1	1	3	3	1	1	1	3	1	0	1	0	1	0	1	16	7
408	2	0	1	0	0	0	1	0	0	0	0	0	8	1	3	1	3	1	3	3	1	1	1	1	3	1	1	1	3	2	1	0	1	0	0	0	#NULL!	#NULL!	4
409	2	0	1	0	0	0	1	0	0	0	0	0	9	2	3	1	1	1	1	2	1	1	1	1	2	1	1	1	1	1	1	0	0	1	0	0	1	26	7
410	2	0	1	0	0	0	1	0	0	0	0	0	10	20	3	1	1	1	1	1	1	1	1	1	3	3	1	1	1	3	1	0	0	0	1	0	#NULL!	#NULL!	0
411	2	1	0	0	0	0	0	0	1	0	0	0	7	7	2	2	2	2	2	2	2	2	2	1	2	2	3	3	1	2	0	0	0	0	1	0	#NULL!	#NULL!	6
412	2	1	0	0	0	0	1	0	0	0	0	0	9	13	3	1	1	1	1	1	1	1	1	1	1	1	1	1	1	1	0	0	0	0	0	0	#NULL!	#NULL!	8
413	2	0	1	0	0	0	0	0	1	0	0	0	8	7	3	1	1	1	1	2	1	1	1	1	3	1	1	1	1	2	1	0	0	0	0	0	#NULL!	#NULL!	6
414	2	0	1	0	0	0	1	0	0	0	0	0	9	18	3	2	1	1	1	3	1	1	1	1	3	3	1	1	1	2	1	0	0	0	0	0	#NULL!	#NULL!	6
415	2	0	0	1	0	0	1	0	0	0	0	0	9	16	3	1	1	1	1	3	1	1	1	1	1	1	1	1	1	1	1	0	0	0	0	0	2	24	3
416	2	0	1	0	0	0	1	0	0	0	0	0	8	11	2	1	1	2	1	1	1	2	1	1	1	2	1	1	1	3	1	1	1	1	1	0	#NULL!	#NULL!	9
417	2	0	1	0	0	0	1	0	0	0	0	0	10	23	3	1	1	1	2	1	1	2	1	1	2	1	1	1	1	3	0	0	0	0	1	0	#NULL!	#NULL!	6
418	2	0	0	0	1	0	1	0	0	0	0	0	10	21	3	1	3	1	1	1	1	1	1	1	3	3	1	1	1	2	0	0	0	1	0	0	#NULL!	#NULL!	10
419	2	0	1	0	0	0	0	0	1	0	0	0	8	3	3	1	1	1	3	3	3	1	1	1	3	1	1	1	1	3	1	0	0	0	0	0	3	25	6
420	2	0	1	0	0	0	1	0	0	0	0	0	9	2	3	1	1	1	3	3	1	3	1	1	3	3	1	1	1	1	1	0	0	0	0	0	#NULL!	#NULL!	8
421	2	0	1	0	0	0	1	0	0	0	0	0	10	19	3	1	3	2	2	2	1	1	1	1	2	2	1	1	1	2	1	0	0	1	0	0	3	16	8
422	2	1	0	0	0	0	1	0	0	0	0	0	9	20	3	1	2	2	2	2	1	2	2	1	2	2	2	3	3	2	1	0	0	1	0	0	#NULL!	#NULL!	6
423	2	1	0	0	0	0	0	0	1	0	0	0	9	7	3	1	1	1	2	1	1	1	1	1	1	1	1	1	1	1	0	0	1	0	0	0	#NULL!	#NULL!	8
424	2	1	0	0	0	0	0	1	0	0	0	0	10	6	3	0	0	0	0	0	0	0	0	0	0	0	0	0	0	0	0	0	0	0	0	0	0	100	0
425	2	0	0	0	1	0	0	0	0	0	1	0	0	0	2	1	3	1	1	3	3	3	1	1	3	3	1	3	1	2	1	0	0	0	0	0	#NULL!	#NULL!	10
426	3	1	0	0	0	0	1	0	0	0	0	0	9	13	2	1	1	2	2	1	1	1	1	1	2	2	1	1	1	3	1	0	1	0	0	0	0	100	0
427	3	1	0	0	0	0	1	0	0	0	0	0	10	21	2	1	1	1	1	3	1	1	1	1	3	3	1	1	3	1	1	0	0	0	0	0	#NULL!	#NULL!	8
428	3	1	0	0	0	0	1	0	0	0	0	0	10	3	3	1	1	1	1	1	1	1	1	1	3	3	1	2	1	3	0	0	1	1	1	0	#NULL!	#NULL!	10
429	3	0	1	0	0	0	1	0	0	0	0	0	9	14	3	1	1	1	3	3	1	1	1	1	3	3	1	3	1	3	1	0	0	0	0	0	#NULL!	#NULL!	8
430	3	0	0	1	0	0	1	0	0	0	0	0	9	21	3	1	1	1	2	1	1	1	1	1	2	1	1	1	2	1	0	0	0	0	0	0	#NULL!	#NULL!	9
431	3	0	0	0	1	0	1	0	0	0	0	0	10	22	3	0	0	0	0	0	0	0	0	0	0	0	0	0	0	0	0	0	0	0	0	0	0	100	0
432	3	0	0	1	0	0	1	0	0	0	0	0	10	2	3	1	1	1	1	1	1	1	1	1	3	3	1	3	1	3	1	0	0	0	0	0	#NULL!	#NULL!	5
433	3	1	0	0	0	0	1	0	0	0	0	0	9	12	2	1	1	1	1	1	1	1	1	1	3	1	1	1	1	1	1	0	0	0	0	0	#NULL!	#NULL!	3
434	3	0	1	0	0	0	1	0	0	0	0	0	9	18	3	1	3	1	2	2	1	1	1	1	2	2	1	1	1	2	1	0	0	0	1	0	#NULL!	#NULL!	6
435	3	0	0	1	0	0	0	0	1	0	0	0	10	0	3	1	1	1	3	1	1	1	1	1	3	1	1	1	1	3	0	0	0	0	1	0	#NULL!	#NULL!	8
436	3	0	0	0	1	0	1	0	0	0	0	0	10	2	3	1	3	1	1	1	1	3	1	1	2	2	1	1	1	3	1	0	0	0	0	0	#NULL!	#NULL!	8
437	3	1	0	0	0	0	1	0	0	0	0	0	9	23	3	1	1	1	1	1	1	1	1	1	3	3	1	1	1	2	0	1	0	0	0	0	#NULL!	#NULL!	7
438	3	0	0	3	0	0	0	0	1	0	0	0	9	12	3	1	3	1	3	3	3	1	1	1	3	3	3	3	1	2	1	0	0	1	0	0	3	0	6
439	3	1	0	0	0	0	1	0	0	0	0	0	9	20	2	1	2	1	1	1	1	1	1	1	2	2	1	1	1	1	0	1	0	0	0	0	#NULL!	#NULL!	10
440	3	0	0	0	1	0	1	0	0	0	0	0	8	2	3	1	3	1	1	3	1	2	2	1	2	3	1	2	1	2	1	1	1	1	0	0	#NULL!	#NULL!	7
441	3	0	0	1	0	0	0	1	1	0	0	0	10	1	3	1	3	1	2	2	2	1	1	1	3	3	1	1	1	2	1	0	1	1	0	0	#NULL!	#NULL!	8
442	3	0	1	0	0	0	1	0	0	0	0	0	10	20	3	1	1	1	3	1	1	1	1	1	1	1	1	1	3	3	1	0	0	0	0	0	#NULL!	#NULL!	7
443	3	0	0	1	0	0	1	0	0	0	0	0	9	6	3	1	1	1	1	1	1	3	1	1	3	3	1	1	1	1	0	0	0	1	0	0	#NULL!	#NULL!	8
444	3	0	0	0	1	0	1	0	0	0	0	0	9	20	2	1	1	3	3	1	1	1	1	1	3	3	1	3	1	2	0	0	1	0	0	0	#NULL!	#NULL!	7
445	3	0	0	0	1	0	1	0	0	0	0	0	10	20	3	1	1	1	1	1	1	1	1	1	1	1	1	1	1	1	1	0	0	0	0	0	1	26	6
446	3	0	0	0	1	0	1	0	0	0	0	0	10	18	3	1	1	1	1	3	1	1	1	1	1	3	1	1	1	1	1	0	0	0	0	0	#NULL!	#NULL!	8
447	3	0	1	0	0	0	1	0	0	0	0	0	10	14	3	1	1	1	1	1	1	1	1	1	1	1	1	1	1	1	1	1	1	1	1	0	#NULL!	#NULL!	8
448	3	0	1	0	0	0	1	0	0	0	0	0	9	2	3	2	1	1	1	1	1	1	1	1	1	1	1	1	1	2	1	0	0	0	0	0	#NULL!	#NULL!	10
449	4	0	1	0	0	0	1	0	0	0	0	0	9	18	2	1	1	1	3	1	1	3	1	1	3	1	1	1	1	3	0	0	0	0	1	0	#NULL!	#NULL!	8
450	4	0	1	0	0	0	1	0	0	0	0	0	9	16	2	1	1	1	1	1	1	1	1	1	3	1	1	3	1	1	0	0	0	0	1	0	#NULL!	#NULL!	8
451	4	1	0	0	0	0	1	0	0	0	0	0	8	15	3	1	1	1	1	1	1	1	1	1	2	2	1	1	1	2	1	0	1	1	1	0	#NULL!	#NULL!	8
452	4	0	1	0	0	0	1	0	0	0	0	0	9	21	3	1	2	1	2	2	1	2	2	1	2	2	1	1	1	2	0	0	0	1	0	0	#NULL!	#NULL!	3
453	4	0	1	0	0	0	1	0	0	0	0	0	7	21	3	3	3	3	3	3	3	2	1	1	3	3	1	3	1	2	1	1	1	0	1	0	3	0	10
454	4	1	0	0	0	0	1	0	0	0	0	0	6	12	2	1	3	1	1	3	3	1	1	1	2	2	1	1	1	2	1	0	0	0	0	0	#NULL!	#NULL!	10
455	4	0	0	0	1	0	1	0	0	0	0	0	9	11	1	1	2	1	1	1	1	2	2	1	2	2	1	2	1	2	1	0	1	1	0	0	#NULL!	#NULL!	7
456	4	0	0	0	1	0	0	0	0	1	0	0	0	6	1	1	1	1	3	3	1	1	1	1	3	1	1	1	1	3	1	0	0	0	0	0	#NULL!	#NULL!	10
457	4	0	1	0	0	0	1	0	0	0	0	0	8	17	2	1	3	1	1	1	1	1	1	1	3	1	1	1	1	2	1	0	0	0	0	0	#NULL!	#NULL!	10
458	4	0	1	0	0	0	1	0	0	0	0	0	9	22	3	1	1	1	1	1	1	1	1	1	3	1	1	1	1	1	1	0	0	0	1	0	#NULL!	#NULL!	8
459	4	1	0	0	0	0	1	0	0	0	0	0	7	19	3	1	1	1	1	1	1	1	1	1	1	1	1	1	1	1	1	0	0	0	0	0	#NULL!	#NULL!	8
460	4	1	0	0	0	0	1	0	0	0	0	0	9	21	3	1	1	1	1	1	1	1	1	1	1	1	1	1	1	1	0	0	0	0	0	0	#NULL!	#NULL!	5
461	4	1	0	0	0	0	0	1	0	0	0	0	9	0	3	1	1	1	3	3	3	1	1	1	2	1	1	1	1	2	1	0	0	0	0	0	#NULL!	#NULL!	4
462	4	0	1	0	0	0	1	0	0	0	0	0	9	19	3	1	1	1	1	1	1	1	1	1	3	3	1	1	1	3	1	0	0	0	0	0	#NULL!	#NULL!	7
463	4	0	0	1	0	0	1	0	0	0	0	0	9	22	3	1	1	1	1	3	1	1	1	1	3	2	1	3	1	3	1	0	0	0	1	0	#NULL!	#NULL!	8
464	4	0	1	0	0	0	1	0	0	0	0	0	9	19	3	1	3	1	1	3	1	1	1	1	3	3	1	1	1	2	1	0	1	0	0	0	#NULL!	#NULL!	9
465	5	0	1	0	0	0	1	0	0	0	0	0	9	2	2	1	2	1	2	1	1	3	1	1	2	2	1	1	1	3	1	0	0	0	0	0	#NULL!	#NULL!	8
466	5	0	0	0	1	0	1	0	0	0	0	0	9	13	2	1	3	1	3	3	1	3	1	1	3	3	3	3	3	2	1	0	0	0	0	0	#NULL!	#NULL!	6
467	5	0	1	0	0	0	0	1	0	0	0	0	7	11	3	1	3	1	3	1	1	1	1	1	3	3	1	3	1	3	0	1	0	0	0	0	#NULL!	#NULL!	8
468	5	1	0	0	0	0	1	0	0	0	0	0	9	2	3	1	1	1	1	1	1	1	1	1	2	1	3	1	1	1	1	0	0	1	1	0	#NULL!	#NULL!	9
469	5	0	0	0	0	1	0	0	0	1	0	0	10	9	3	1	0	1	1	1	1	2	1	1	1	1	3	3	1	2	1	0	0	0	0	0	#NULL!	#NULL!	10
470	5	1	0	0	0	0	1	0	0	0	0	0	9	21	2	3	3	3	3	3	3	3	3	3	3	3	3	3	3	2	0	0	0	1	0	0	#NULL!	#NULL!	6
471	6	1	0	0	0	0	1	0	0	0	0	0	9	21	3	1	3	1	2	2	1	2	1	1	2	1	1	1	2	2	1	0	1	0	1	0	#NULL!	#NULL!	6
472	6	0	0	0	1	0	1	0	0	0	0	0	9	23	1	1	1	1	1	3	1	3	1	1	3	3	1	1	1	1	1	0	0	0	0	0	#NULL!	#NULL!	6
473	6	1	0	0	0	0	1	0	0	0	0	0	9	22	3	1	2	1	1	3	1	3	1	1	2	2	1	1	1	1	1	0	0	1	1	0	#NULL!	#NULL!	9
474	6	0	0	1	0	0	1	0	0	0	0	0	9	22	3	1	1	1	1	2	1	1	1	1	1	1	1	1	1	1	1	0	1	0	0	0	0	0	0
475	6	0	0	0	1	0	1	0	0	0	0	0	9	21	2	3	3	3	3	3	3	3	3	3	3	3	1	1	1	2	0	0	0	0	0	0	#NULL!	#NULL!	8
476	7	0	0	0	1	0	1	0	0	0	0	0	9	13	3	1	2	2	2	2	3	1	1	1	3	3	1	3	1	2	0	0	0	1	0	0	#NULL!	#NULL!	9
477	7	1	0	0	0	0	1	0	0	0	0	0	9	21	2	1	2	1	2	2	1	2	2	1	2	2	1	1	2	2	1	0	0	1	0	0	#NULL!	#NULL!	4
478	7	1	0	0	0	0	0	0	0	0	0	0	9	0	3	1	1	1	2	1	1	2	1	1	1	3	1	1	1	1	1	0	0	0	0	0	#NULL!	#NULL!	7
479	9	0	0	0	1	0	1	0	0	0	1	0	0	10	2	2	3	3	3	3	1	3	1	1	3	3	3	3	1	2	0	0	0	1	0	0	#NULL!	#NULL!	10
#NULL!	#NULL!	#NULL!	#NULL!	#NULL!	#NULL!	#NULL!	#NULL!	#NULL!	#NULL!	#NULL!	#NULL!	#NULL!	#NULL!	#NULL!	#NULL!	#NULL!	#NULL!	#NULL!	#NULL!	#NULL!	#NULL!	#NULL!	#NULL!	#NULL!	#NULL!	#NULL!	#NULL!	#NULL!	#NULL!	#NULL!	#NULL!	#NULL!	#NULL!	#NULL!	#NULL!	#NULL!	#NULL!	#NULL!	#NULL!

## Sheet: Variable_name
ID	Numeric	8	0		None	None	6	Right	Nominal	Input
Q1	Numeric	8	0	Age (interval)	{0, no answer}...	0	6	Right	Scale	Input
Q2	Numeric	8	0	Married	{0, not selected}...	None	6	Right	Nominal	Input
Q3	Numeric	8	0	Co-living	{0, not selected}...	None	6	Right	Nominal	Input
Q4	Numeric	8	0	Has partner but lives apart	{0, not selected}...	None	6	Right	Nominal	Input
Q5	Numeric	8	0	Single	{0, not selected}...	None	6	Right	Nominal	Input
Q6	Numeric	8	0	Widow	{0, not selected}...	None	6	Right	Nominal	Input
Q7	Numeric	8	0	Gainfully employed	{0, not selected}...	None	6	Right	Nominal	Input
Q8	Numeric	8	0	Self-employed	{0, not selected}...	None	6	Right	Nominal	Input
Q9	Numeric	8	0	Students	{0, not selected}...	None	6	Right	Nominal	Input
Q10	Numeric	8	0	Job-seeker	{0, not selected}...	None	6	Right	Nominal	Input
Q11	Numeric	8	0	Disabled /Retire	{0, not selected}...	None	6	Right	Nominal	Input
Q12	Numeric	8	0	Other main activity	{0, not selected}...	None	6	Right	Nominal	Input
Q13	Numeric	8	2	Yearly income in SEK	{,00, 0 or no answer}…	None	6	Right	Scale	Input
Q14	Numeric	8	2	Education level	{,00, no answer}...	0	6	Right	Scale	Input
Q15	Numeric	8	0	There is a virus called HPV	{0, no answer}...	0	6	Right	Scale	Input
Q16	Numeric	8	0	HPV occurs in many different types	{0, no answer}...	None	6	Right	Nominal	Input
Q17	Numeric	8	0	HPV is sexually transmitted	{0, no answer}...	None	6	Right	Nominal	Input
Q18	Numeric	8	0	Both men and women can get HPV more than once throughout life	{0, no answer}...	None	6	Right	Nominal	Input
Q19	Numeric	8	0	HPV is more common among young individuals but occurs in all ages	{0, no answer}...	None	6	Right	Nominal	Input
Q20	Numeric	8	0	Men and women can be infected without symptoms	{0, no answer}...	None	6	Right	Nominal	Input
Q21	Numeric	8	0	Most cases, the HPV infection clears by itself	{0, no answer}...	None	6	Right	Nominal	Input
Q22	Numeric	8	0	A persistent HPV infection can lead to CIN	{0, no answer}...	None	6	Right	Nominal	Input
Q23	Numeric	8	0	CIN can lead to cervical cancer	{0, no answer}...	None	6	Right	Nominal	Input
Q24	Numeric	8	0	Some hrHPV types can also delop other types of cancer in both men and women.	{0, no answer}...	None	6	Right	Nominal	Input
Q25	Numeric	8	0	Some types of HPV can lead to genital warts	{0, no answer}...	None	6	Right	Nominal	Input
Q26	Numeric	8	0	Vaccination against HPV is one way to protect against CIN and cervical cancer.	{0, no answer}...	None	6	Right	Nominal	Input
Q27	Numeric	8	0	The vaccine is most effective of it is taken before sexual debut	{0, no answer}...	None	6	Right	Nominal	Input
Q28	Numeric	8	0	It is important to continue to go to screening even if you are vaccinated	{0, no answer}...	None	6	Right	Nominal	Input
Q29	Numeric	8	0	I have good knowledge about HPV.	{0, no answer}...	None	6	Right	Nominal	Input
Q30	Numeric	8	0	I want more information about HPV through my midwife/physician/other health professionals	{0, no answer}...	0	6	Right	Nominal	Input
Q31	Numeric	8	0	I want more information about HPV through educational programs on TV/Radio	{0, not selected}...	None	6	Right	Nominal	Input
Q32	Numeric	8	0	I want more information about HPV through school/work	{0, not selected}...	None	6	Right	Nominal	Input
Q33	Numeric	8	0	I want more information about HPV through an information broschure by post	{0, not selected}...	None	6	Right	Nominal	Input
Q34	Numeric	8	0	I want more information about HPV through Internet and social media	{0, not selected}...	None	6	Right	Nominal	Input
Q35	Numeric	8	0	I want more information about HPV through other choices	{0, not selected}...	None	6	Right	Nominal	Input
Q36	Numeric	8	0	Are you vaccinated against HPV?	{0, not selected}...	None	6	Right	Nominal	Input
Q37	Numeric	8	0	Age at vaccination?	{0, no answer}...	0	6	Right	Nominal	Input
Q38	Numeric	8	2	On a scale between 10 and 1, how do you percieve your own risk to develop cervical cancer without regular check up	{,00, don't know}...	,00, 100,00	6	Right	Nominal	Input
Q39	Numeric	8	2	How often do you think you need to go to gyn examination to not risk developing cervical cancer?	{,00, no answer/don't know}...	0	6	Right	Scale	Input
